# Supplementary material for: A SNP Mutation of SiCRC Regulates Seed Number Per Capsule and Capsule Length of cs1 Mutant in Sesame
Source: Int J Mol Sci. 2019 Aug 20;20(16):4056. doi: 10.3390/ijms20164056 (PMC6720709; doi:10.3390/ijms20164056)
Supplement: Supplementary file 1 [file ijms-20-04056-s001.zip]

Archive with 19 entries (17 files):
- ijms-543758 sp revised 8.12 original/
- ijms-543758 sp revised 8.12 original/ijms-543758 sp Table and figure captions.pdf
- ijms-543758 sp revised 8.12 original/Supplemental folder/
- ijms-543758 sp revised 8.12 original/Supplemental folder/Figure  S2.jpg
- ijms-543758 sp revised 8.12 original/Supplemental folder/Figure  S3.jpg
- ijms-543758 sp revised 8.12 original/Supplemental folder/Figure  S4.jpg
- ijms-543758 sp revised 8.12 original/Supplemental folder/Figure  S5.jpg
- ijms-543758 sp revised 8.12 original/Supplemental folder/Figure  S6.jpg
- ijms-543758 sp revised 8.12 original/Supplemental folder/Figure S1.tif
- ijms-543758 sp revised 8.12 original/Supplemental folder/Table S1.xls
- ijms-543758 sp revised 8.12 original/Supplemental folder/Table S10.xlsx
- ijms-543758 sp revised 8.12 original/Supplemental folder/Table S2.xlsx
- ijms-543758 sp revised 8.12 original/Supplemental folder/Table S3.xlsx
- ijms-543758 sp revised 8.12 original/Supplemental folder/Table S4.xlsx
- ijms-543758 sp revised 8.12 original/Supplemental folder/Table S5.xlsx
- ijms-543758 sp revised 8.12 original/Supplemental folder/Table S6.xlsx
- ijms-543758 sp revised 8.12 original/Supplemental folder/Table S7.xlsx
- ijms-543758 sp revised 8.12 original/Supplemental folder/Table S8.xlsx
- ijms-543758 sp revised 8.12 original/Supplemental folder/Table S9.xlsx
