# Supplementary material for: A SNP Mutation of SiCRC Regulates Seed Number Per Capsule and Capsule Length of cs1 Mutant in Sesame
Source: Int J Mol Sci. 2019 Aug 20;20(16):4056. doi: 10.3390/ijms20164056 (PMC6720709; doi:10.3390/ijms20164056)
Supplement: Supplementary file 1 [file ijms-20-04056-s001.zip › ijms-543758 sp revised 8.12 original/Supplemental folder/Table S1.xls]

## Sheet: Sheet1
Table S1. Phenotypic comparison of mutant type cs1 and the wild type Yuzhi 11
Trait	Capsule length (cm)	Capsule width (cm)	Seed number per capsule	1000 seed weight (g)	Plant height (cm)	Capsule number
cs1	1.6±0.2	0.9±0.2	8±2	2.97±0.24	201±18	121±16
Yuzhi 11	3.3±0.3	0.9±0.2	72±4	3.04±0.22	204±12	116±13
