# Supplementary material for: A SNP Mutation of SiCRC Regulates Seed Number Per Capsule and Capsule Length of cs1 Mutant in Sesame
Source: Int J Mol Sci. 2019 Aug 20;20(16):4056. doi: 10.3390/ijms20164056 (PMC6720709; doi:10.3390/ijms20164056)
Supplement: Supplementary file 1 [file ijms-20-04056-s001.zip › ijms-543758 sp revised 8.12 original/Supplemental folder/Table S10.xlsx]

## Sheet: Sheet1
Table S10 Mapping location comparison for capsule length and capsule seed number among different studies
Traits	Wu et al. (2014)		Zhou et al. (2018)	This study
	QTL, LG,	LG and location compared to Zhou et al.(2018)	QTL, LG,	LG and location compared to Zhou et al. (2018)
	Marker interval		Marker location
Capsule seed number	Qgn-1, LG1, SBN1076-SBN2389	LG14: 4832482	Qcn-11, LG9,	LG1: 10715253- 10714195
			1,739,987-2,125,872
	Qgn-6, LG6, SBN1261-SBN1801	LG6: 4125872
	Qgn-12, LG12, SBN1362-SBN3344	LG11: 14084738
Capsule length	Qcl-3, LG3, SBN2902-SBN1034	LG3: 1566853	Qcl-3, LG3,
			1,566,853-2,593,783
	Qcl-4, LG4, SBN2166-SBN1014	Scaffold00126: 452529	Qcl-4, LG5,
			9,840,981-10,961,395
	Qcl-7, LG7, SBN3401-SBN3441	LG2: 8088968	Qcl-8, LG4,
			11,220,208-11,670,895
	Qcl-8, LG8, SBN1686-SBN3565	LG4: 11220208	Qcl-12, LG11,
			14,935,946-15,400,039
	Qcl-12, LG12, ZM1466-SBI005	LG11: a
a Due to the markers sequences of ZM1466-SBI005 were not released in the the study of Wu et al. (2014), we can only identify which Zhou et al. (2018)’s linkage group the Qcl-12 was located just according to the same linkage group (LG12) the Qcl-12 and Qgn-12 was located.
