# Supplementary material for: A SNP Mutation of SiCRC Regulates Seed Number Per Capsule and Capsule Length of cs1 Mutant in Sesame
Source: Int J Mol Sci. 2019 Aug 20;20(16):4056. doi: 10.3390/ijms20164056 (PMC6720709; doi:10.3390/ijms20164056)
Supplement: Supplementary file 1 [file ijms-20-04056-s001.zip › ijms-543758 sp revised 8.12 original/Supplemental folder/Table S2.xlsx]

## Sheet: Sheet1
Table S2. Information of 56 pathways in DEGs analysis
Pathway	ko_ID	DEG NO.	Gene NO.	DEG_all	Gene_all	Gene	KO name
Plant hormone signal transduction	ko04075	14	264	83	4977	gene11212;gene14357;gene15968;gene16236;gene16239;gene2048;gene2314;gene23837;gene26439;gene301;gene4344;gene4746;gene4747;gene7848	K13422+K14516+K14487+K14488+K14488+K14486+K13946+K14487+K14484+K14488+K14492+K14484+K14484+K14496
Starch and sucrose metabolism	ko00500	8	301	83	4977	gene15741;gene17585;gene18966;gene26361;gene3156;gene5127;gene7099;gene7654	K15920+K01087+K15920+K01051+K01087+K00012+K01188+K01087
Plant-pathogen interaction	ko04626	8	164	83	4977	gene10671;gene20966;gene22401;gene22402;gene23354;gene23488;gene25948;gene26012	K13434+K13448+K13448+K13448+K02183+K13448+K09487+K09487
Phenylpropanoid biosynthesis	ko00940	7	203	83	4977	gene10744;gene15755;gene18549;gene23843;gene7099;gene8987;gene8988	K00430+K00430+K13065+K00430+K01188+K00430+K00430
Cysteine and methionine metabolism	ko00270	6	118	83	4977	gene13631;gene18333;gene18334;gene26466;gene3313;gene813	K00811+K20772+K20772+K20772+K01761+K00547
Protein processing in endoplasmic reticulum	ko04141	4	230	83	4977	gene11424;gene18284;gene25948;gene26012	K13993+K03283+K09487+K09487
Carotenoid biosynthesis	ko00906	4	44	83	4977	gene13355;gene21888;gene23009;gene51	K15746+K09840+K09840+K09843
Amino sugar and nucleotide sugar metabolism	ko00520	4	135	83	4977	gene15741;gene18380;gene18966;gene5127	K15920+K01183+K15920+K00012
Galactose metabolism	ko00052	4	69	83	4977	gene23190;gene24884;gene3876;gene9898	K06617+K06611+K18819+K06611
Endocytosis	ko04144	3	183	83	4977	Sesamum_indicum_newGene_260;gene16285;gene18284	K12192+K19366+K03283
Biosynthesis of amino acids	ko01230	3	244	83	4977	gene13631;gene5707;gene959	K00811+K14682+K00814
2-Oxocarboxylic acid metabolism	ko01210	3	64	83	4977	gene13631;gene5707;gene959	K00811+K14682+K00814
Isoquinoline alkaloid biosynthesis	ko00950	3	31	83	4977	gene12253;gene13631;gene23003	K00422+K00811+K00422
Tyrosine metabolism	ko00350	3	54	83	4977	gene12253;gene13631;gene23003	K00422+K00811+K00422
Arginine biosynthesis	ko00220	3	41	83	4977	gene13631;gene5707;gene959	K00811+K14682+K00814
RNA transport	ko03013	2	183	83	4977	gene19094;gene19858	K13126+K18213
Flavonoid biosynthesis	ko00941	2	37	83	4977	gene18549;gene2319	K13065+K05278
Diterpenoid biosynthesis	ko00904	2	37	83	4977	gene19715;gene4740	K04121+K04124
Arginine and proline metabolism	ko00330	2	52	83	4977	gene13631;gene1611	K00811+K13366
Alanine, aspartate and glutamate metabolism	ko00250	2	52	83	4977	gene13631;gene959	K00811+K00814
Ascorbate and aldarate metabolism	ko00053	2	44	83	4977	gene4878;gene5127	K00469+K00012
Pentose and glucuronate interconversions	ko00040	2	140	83	4977	gene26361;gene5127	K01051+K00012
Phagosome	ko04145	1	92	83	4977	gene15904	K07374
Phosphatidylinositol signaling system	ko04070	1	68	83	4977	gene23354	K02183
Spliceosome	ko03040	1	195	83	4977	gene18284	K03283
DNA replication	ko03030	1	48	83	4977	gene26438	K02210
RNA degradation	ko03018	1	120	83	4977	gene19094	K13126
mRNA surveillance pathway	ko03015	1	129	83	4977	gene19094	K13126
Ribosome biogenesis in eukaryotes	ko03008	1	89	83	4977	Sesamum_indicum_newGene_2420	K14569
Fatty acid metabolism	ko01212	1	76	83	4977	gene24533	K03921
Carbon metabolism	ko01200	1	292	83	4977	gene959	K00814
Biosynthesis of unsaturated fatty acids	ko01040	1	31	83	4977	gene24533	K03921
Tropane, piperidine and pyridine alkaloid biosynthesis	ko00960	1	22	83	4977	gene13631	K00811
Stilbenoid, diarylheptanoid and gingerol biosynthesis	ko00945	1	26	83	4977	gene18549	K13065
Sulfur metabolism	ko00920	1	34	83	4977	gene23860	K00860
Sesquiterpenoid and triterpenoid biosynthesis	ko00909	1	10	83	4977	gene2031	K15813
Zeatin biosynthesis	ko00908	1	58	83	4977	gene12029	K10760
Monoterpenoid biosynthesis	ko00902	1	12	83	4977	gene21603	K15086
Terpenoid backbone biosynthesis	ko00900	1	64	83	4977	gene19299	K00021
Porphyrin and chlorophyll metabolism	ko00860	1	43	83	4977	gene15865	K02492
Carbon fixation in photosynthetic organisms	ko00710	1	86	83	4977	gene959	K00814
alpha-Linolenic acid metabolism	ko00592	1	42	83	4977	gene25059	K08241
Inositol phosphate metabolism	ko00562	1	63	83	4977	gene4878	K00469
N-Glycan biosynthesis	ko00510	1	48	83	4977	gene8363	K07252
Glutathione metabolism	ko00480	1	91	83	4977	gene1495	K00799
Cyanoamino acid metabolism	ko00460	1	82	83	4977	gene7099	K01188
Selenocompound metabolism	ko00450	1	18	83	4977	gene3313	K01761
beta-Alanine metabolism	ko00410	1	45	83	4977	gene1611	K13366
Phenylalanine, tyrosine and tryptophan biosynthesis	ko00400	1	46	83	4977	gene13631	K00811
Tryptophan metabolism	ko00380	1	39	83	4977	gene194	K11816
Phenylalanine metabolism	ko00360	1	43	83	4977	gene13631	K00811
Pyrimidine metabolism	ko00240	1	119	83	4977	gene16566	K16904
Purine metabolism	ko00230	1	157	83	4977	gene23860	K00860
Cutin, suberine and wax biosynthesis	ko00073	1	33	83	4977	gene1025	K15403
Fatty acid elongation	ko00062	1	35	83	4977	gene24009	K15397
Fatty acid biosynthesis	ko00061	1	49	83	4977	gene24533	K03921
