# Supplementary material for: A SNP Mutation of SiCRC Regulates Seed Number Per Capsule and Capsule Length of cs1 Mutant in Sesame
Source: Int J Mol Sci. 2019 Aug 20;20(16):4056. doi: 10.3390/ijms20164056 (PMC6720709; doi:10.3390/ijms20164056)
Supplement: Supplementary file 1 [file ijms-20-04056-s001.zip › ijms-543758 sp revised 8.12 original/Supplemental folder/Table S3.xlsx]

## Sheet: Sheet1
Table S3. The information of the DEGs involved in plant hormone signal transduction pathways
Gene ID	FDR	log2FC	regulated	KEGG_annotation	KEGG_pathway_annotation	Pfam_annotation	Swiss-Prot_annotation	NR_annotation
gene26439	2.34153e-16	-2.36765	down	K14484|2.22642e-63|sind:105155293|K14484 auxin-responsive protein IAA | (RefSeq) auxin-induced protein 22C-like	Plant hormone signal transduction (ko04075)	AUX/IAA family	Auxin-induced protein AUX22 OS=Glycine max OX=3847 GN=AUX22 PE=2 SV=1	auxin-induced protein 22C-like, partial [Sesamum indicum]
gene4747	1.83442e-22	-2.20375	down	K14484|9.44729e-84|sind:105157571|K14484 auxin-responsive protein IAA | (RefSeq) auxin-induced protein IAA6	Plant hormone signal transduction (ko04075)	AUX/IAA family	Auxin-induced protein AUX22 OS=Glycine max OX=3847 GN=AUX22 PE=2 SV=1	auxin-induced protein IAA6 [Sesamum indicum]
gene23837	1.75551e-05	-1.75738	down	K14487|0|sind:105177794|K14487 auxin responsive GH3 gene family | (RefSeq) probable indole-3-acetic acid-amido synthetase GH3.1	Plant hormone signal transduction (ko04075)	GH3 auxin-responsive promoter	Probable indole-3-acetic acid-amido synthetase GH3.1 OS=Arabidopsis thaliana OX=3702 GN=GH3.1 PE=2 SV=1	probable indole-3-acetic acid-amido synthetase GH3.1 [Sesamum indicum]
gene4746	2.6246e-15	-1.70606	down	K14484|4.90609e-96|sind:105157570|K14484 auxin-responsive protein IAA | (RefSeq) auxin-responsive protein IAA1-like	Plant hormone signal transduction (ko04075)	AUX/IAA family	Auxin-responsive protein IAA14 OS=Arabidopsis thaliana OX=3702 GN=IAA14 PE=1 SV=2	auxin-responsive protein IAA1-like [Sesamum indicum]
gene2048	7.85329e-05	-1.52835	down	K14486|0|sind:105173774|K14486 auxin response factor | (RefSeq) auxin response factor 18-like	Plant hormone signal transduction (ko04075)	Auxin response factor;; B3 DNA binding domain;; AUX/IAA family	Auxin response factor 18 OS=Arabidopsis thaliana OX=3702 GN=ARF18 PE=1 SV=1	auxin response factor 18 isoform X1 [Sesamum indicum]
gene16236	0.00620774	-1.19843	down	K14488|4.09654e-49|sind:105169734|K14488 SAUR family protein | (RefSeq) uncharacterized LOC105169734	Plant hormone signal transduction (ko04075)	Auxin responsive protein	Auxin-responsive protein SAUR24 OS=Arabidopsis thaliana OX=3702 GN=SAUR24 PE=2 SV=1	auxin-induced protein X15 [Sesamum indicum]
gene16239	2.75664e-05	-1.08675	down	K14488|1.14682e-85|sind:105169738|K14488 SAUR family protein | (RefSeq) uncharacterized LOC105169738	Plant hormone signal transduction (ko04075)	Auxin responsive protein	Auxin-responsive protein SAUR50 OS=Arabidopsis thaliana OX=3702 GN=SAUR50 PE=1 SV=1	auxin-responsive protein SAUR50-like [Sesamum indicum]
gene11212	0.00457549	1.04118	up	K13422|0|sind:105164397|K13422 transcription factor MYC2 | (RefSeq) transcription factor MYC2-like	Plant hormone signal transduction (ko04075)	bHLH-MYC and R2R3-MYB transcription factors N-terminal;; Helix-loop-helix DNA-binding domain	Transcription factor bHLH14 OS=Arabidopsis thaliana OX=3702 GN=BHLH14 PE=1 SV=1	transcription factor MYC2-like [Sesamum indicum]
gene301	5.59144e-07	1.07493	up	K14488|7.38392e-109|sind:105155428|K14488 SAUR family protein | (RefSeq) uncharacterized LOC105155428	Plant hormone signal transduction (ko04075)	Auxin responsive protein	Auxin-responsive protein SAUR36 OS=Arabidopsis thaliana OX=3702 GN=SAUR36 PE=2 SV=1	auxin-responsive protein SAUR36 [Sesamum indicum]
gene15968	1.72849e-09	1.25145	up	K14487|0|sind:105169490|K14487 auxin responsive GH3 gene family | (RefSeq) probable indole-3-acetic acid-amido synthetase GH3.1	Plant hormone signal transduction (ko04075)	GH3 auxin-responsive promoter	Probable indole-3-acetic acid-amido synthetase GH3.1 OS=Arabidopsis thaliana OX=3702 GN=GH3.1 PE=2 SV=1	probable indole-3-acetic acid-amido synthetase GH3.1 [Sesamum indicum]
gene2314	2.71271e-09	1.30541	up	K13946|0|sind:105176641|K13946 auxin influx carrier (AUX1 LAX family) | (RefSeq) auxin transporter-like protein 3	Plant hormone signal transduction (ko04075)	Transmembrane amino acid transporter protein	Auxin transporter-like protein 3 OS=Medicago truncatula OX=3880 GN=LAX3 PE=2 SV=1	auxin transporter-like protein 3 [Sesamum indicum]
gene4344	2.74687e-12	1.83812	up	K14492|1.44105e-124|sind:105157140|K14492 two-component response regulator ARR-A family | (RefSeq) two-component response regulator ARR5-like	Plant hormone signal transduction (ko04075)	Response regulator receiver domain	Two-component response regulator ARR5 OS=Arabidopsis thaliana OX=3702 GN=ARR5 PE=1 SV=2	two-component response regulator ARR5 [Sesamum indicum]
gene7848	0.000449352	2.02558	up	K14496|2.14662e-157|sind:105160848|K14496 abscisic acid receptor PYR/PYL family | (RefSeq) abscisic acid receptor PYL4	Plant hormone signal transduction (ko04075)	Polyketide cyclase / dehydrase and lipid transport;; Polyketide cyclase / dehydrase and lipid transport;; Pathogenesis-related protein Bet v I family	Abscisic acid receptor PYL6 OS=Arabidopsis thaliana OX=3702 GN=PYL6 PE=1 SV=1	abscisic acid receptor PYL4 [Sesamum indicum]
gene14357	7.31557e-16	2.58737	up	K14516|1.3154e-95|sind:105167791|K14516 ethylene-responsive transcription factor 1 | (RefSeq) ethylene-responsive transcription factor 1B-like	Plant hormone signal transduction (ko04075)	AP2 domain	Ethylene-responsive transcription factor 1B OS=Arabidopsis thaliana OX=3702 GN=ERF1B PE=1 SV=2	ethylene-responsive transcription factor 1B-like isoform X1 [Sesamum indicum]
