# Supplementary material for: A SNP Mutation of SiCRC Regulates Seed Number Per Capsule and Capsule Length of cs1 Mutant in Sesame
Source: Int J Mol Sci. 2019 Aug 20;20(16):4056. doi: 10.3390/ijms20164056 (PMC6720709; doi:10.3390/ijms20164056)
Supplement: Supplementary file 1 [file ijms-20-04056-s001.zip › ijms-543758 sp revised 8.12 original/Supplemental folder/Table S4.xlsx]

## Sheet: Sheet1
Table S4. Variant information of the candidate interval controlling the cs1 mutant trait in sesame
Variant name	Chrosome position	Genome position	P value
C11_4502464	Chr. 6	4502464	2.4955e-25
C11_4535278	Chr. 6	4535278	1.7131e-28
C11_4535348	Chr. 6	4535348	6.049e-25
C11_4535360	Chr. 6	4535360	4.2498e-27
C11_4535468	Chr. 6	4535468	1.5018e-28
C11_4535470	Chr. 6	4535470	1.6967e-27
C11_4535509	Chr. 6	4535509	5.0434e-27
C11_4535511	Chr. 6	4535511	5.0434e-27
C11_4535536	Chr. 6	4535536	1.603e-27
C11_4535590	Chr. 6	4535590	5.4647e-23
C11_4535593	Chr. 6	4535593	5.4647e-23
C11_4535682	Chr. 6	4535682	7.1367e-26
C11_4535702	Chr. 6	4535702	4.9228e-26
C11_4535704	Chr. 6	4535704	6.7401e-26
C11_4536092	Chr. 6	4536092	5.5354e-16
C11_4536107	Chr. 6	4536107	9.0144e-17
C11_4536147	Chr. 6	4536147	2.1955e-22
C11_4536155	Chr. 6	4536155	1.4239e-21
C11_4536161	Chr. 6	4536161	4.3733e-21
C11_4536165	Chr. 6	4536165	4.3733e-21
C11_4536171	Chr. 6	4536171	8.4942e-20
C11_4536243	Chr. 6	4536243	3.3148e-18
C11_4536281	Chr. 6	4536281	5.9042e-26
C11_4536285	Chr. 6	4536285	1.2355e-24
C11_4536309	Chr. 6	4536309	1.4941e-26
C11_4536325	Chr. 6	4536325	7.0614e-27
C11_4536329	Chr. 6	4536329	6.1864e-26
C11_4536412	Chr. 6	4536412	3.3659e-24
C11_4536433	Chr. 6	4536433	3.2066e-23
C11_4536496	Chr. 6	4536496	3.8484e-24
C11_4536549	Chr. 6	4536549	2.035e-25
C11_4536583	Chr. 6	4536583	8.8914e-26
C11_4536625	Chr. 6	4536625	2.3366e-25
C11_4536795	Chr. 6	4536795	7.3746e-27
C11_4536981	Chr. 6	4536981	1.167e-26
C11_4537015	Chr. 6	4537015	6.1271e-31
C11_4537020	Chr. 6	4537020	5.2628e-30
C11_4537034	Chr. 6	4537034	1.7699e-30
C11_4537290	Chr. 6	4537290	1.0429e-27
C11_4537318	Chr. 6	4537318	1.8227e-25
C11_4537329	Chr. 6	4537329	4.9209e-25
C11_4537354	Chr. 6	4537354	1.2154e-21
C11_4537370	Chr. 6	4537370	4.3421e-19
C11_4537384	Chr. 6	4537384	5.957e-20
C11_4537398	Chr. 6	4537398	7.0221e-19
C11_4537413	Chr. 6	4537413	2.3765e-19
C11_4537416	Chr. 6	4537416	2.3765e-19
C11_4537603	Chr. 6	4537603	4.6959e-22
C11_4537625	Chr. 6	4537625	4.2774e-24
C11_4537650	Chr. 6	4537650	3.0446e-23
C11_4537683	Chr. 6	4537683	2.6644e-25
C11_4537690	Chr. 6	4537690	2.6644e-25
C11_4537733	Chr. 6	4537733	3.7673e-23
C11_4537744	Chr. 6	4537744	1.0133e-21
C11_4537788	Chr. 6	4537788	6.5473e-22
C11_4537808	Chr. 6	4537808	5.8765e-22
C11_4537815	Chr. 6	4537815	5.8765e-22
C11_4537886	Chr. 6	4537886	1.7454e-15
C11_4537908	Chr. 6	4537908	8.6091e-15
C11_4538116	Chr. 6	4538116	1.5031e-25
C11_4538183	Chr. 6	4538183	2.4233e-26
C11_4538193	Chr. 6	4538193	2.4233e-26
C11_4538367	Chr. 6	4538367	2.4175e-27
C11_4538387	Chr. 6	4538387	2.2821e-27
C11_4538409	Chr. 6	4538409	7.6345e-29
C11_4538581	Chr. 6	4538581	2.9743e-28
C11_4538603	Chr. 6	4538603	3.1072e-28
C11_4538787	Chr. 6	4538787	3.184e-25
C11_4538814	Chr. 6	4538814	5.8997e-27
C11_4538839	Chr. 6	4538839	3.1682e-28
C11_4538897	Chr. 6	4538897	3.5231e-29
C11_4538907	Chr. 6	4538907	8.9292e-29
C11_4538994	Chr. 6	4538994	1.7515e-31
C11_4539115	Chr. 6	4539115	2.7781e-29
C11_4539192	Chr. 6	4539192	8.0222e-28
C11_4539245	Chr. 6	4539245	2.5107e-26
C11_4539268	Chr. 6	4539268	2.2546e-26
C11_4539398	Chr. 6	4539398	2.7976e-23
C11_4539503	Chr. 6	4539503	2.1709e-24
C11_4539523	Chr. 6	4539523	1.0023e-25
C11_4539578	Chr. 6	4539578	9.5272e-26
C11_4539584	Chr. 6	4539584	9.5272e-26
C11_4539613	Chr. 6	4539613	2.0305e-26
C11_4539617	Chr. 6	4539617	1.9472e-26
C11_4539729	Chr. 6	4539729	1.6861e-27
C11_4539839	Chr. 6	4539839	9.9361e-26
C11_4539866	Chr. 6	4539866	6.2959e-27
C11_4539902	Chr. 6	4539902	5.523e-27
C11_4539924	Chr. 6	4539924	1.5078e-28
C11_4539985	Chr. 6	4539985	5.9666e-28
C11_4539988	Chr. 6	4539988	5.9666e-28
C11_4540011	Chr. 6	4540011	5.2036e-28
C11_4540030	Chr. 6	4540030	1.424e-27
C11_4540051	Chr. 6	4540051	4.1261e-28
C11_4540067	Chr. 6	4540067	2.2213e-26
C11_4540114	Chr. 6	4540114	5.5634e-30
C11_4540127	Chr. 6	4540127	3.8567e-29
C11_4540186	Chr. 6	4540186	1.4273e-29
C11_4540297	Chr. 6	4540297	9.3342e-29
C11_4540325	Chr. 6	4540325	2.6108e-27
C11_4540370	Chr. 6	4540370	2.5665e-27
C11_4540403	Chr. 6	4540403	3.0646e-28
C11_4540417	Chr. 6	4540417	2.8293e-28
C11_4540427	Chr. 6	4540427	7.5909e-30
C11_4540474	Chr. 6	4540474	1.4051e-25
C11_4540556	Chr. 6	4540556	1.7105e-25
C11_4540575	Chr. 6	4540575	1.8455e-25
C11_4540612	Chr. 6	4540612	4.7199e-27
C11_4540666	Chr. 6	4540666	3.0061e-32
C11_4540703	Chr. 6	4540703	4.272e-33
C11_4540749	Chr. 6	4540749	6.8512e-31
C11_4540759	Chr. 6	4540759	6.8512e-31
C11_4540780	Chr. 6	4540780	4.9049e-30
C11_4540827	Chr. 6	4540827	1.2897e-25
C11_4540865	Chr. 6	4540865	3.0419e-27
C11_4540866	Chr. 6	4540866	3.0419e-27
C11_4540877	Chr. 6	4540877	3.2359e-27
C11_4541165	Chr. 6	4541165	4.8184e-26
C11_4541167	Chr. 6	4541167	4.8184e-26
C11_4541173	Chr. 6	4541173	4.8184e-26
C11_4541214	Chr. 6	4541214	7.6005e-26
C11_4541287	Chr. 6	4541287	2.581e-17
C11_4541436	Chr. 6	4541436	4.7755e-27
C11_4541673	Chr. 6	4541673	1.3105e-26
C11_4541710	Chr. 6	4541710	1.4949e-26
C11_4541724	Chr. 6	4541724	5.3946e-28
C11_4541751	Chr. 6	4541751	5.519e-25
C11_4541769	Chr. 6	4541769	1.3597e-26
C11_4541845	Chr. 6	4541845	1.071e-24
C11_4541853	Chr. 6	4541853	1.071e-24
C11_4541860	Chr. 6	4541860	2.5658e-24
C11_4541863	Chr. 6	4541863	2.5658e-24
C11_4541924	Chr. 6	4541924	6.0428e-16
C11_4541927	Chr. 6	4541927	1.6704e-17
C11_4541948	Chr. 6	4541948	8.2151e-18
C11_4541968	Chr. 6	4541968	2.582e-23
C11_4541996	Chr. 6	4541996	8.0232e-27
C11_4541997	Chr. 6	4541997	1.9714e-25
C11_4542008	Chr. 6	4542008	2.0623e-25
C11_4542138	Chr. 6	4542138	1.8436e-25
C11_4542166	Chr. 6	4542166	4.3537e-27
C11_4542169	Chr. 6	4542169	1.7552e-27
C11_4542199	Chr. 6	4542199	3.8628e-24
C11_4542216	Chr. 6	4542216	6.68e-27
C11_4542237	Chr. 6	4542237	1.1688e-23
C11_4542317	Chr. 6	4542317	8.0076e-29
C11_4542319	Chr. 6	4542319	8.0076e-29
C11_4542628	Chr. 6	4542628	2.6544e-25
C11_4542662	Chr. 6	4542662	2.33e-25
C11_4542666	Chr. 6	4542666	5.9871e-18
C11_4542817	Chr. 6	4542817	7.6708e-27
C11_4542954	Chr. 6	4542954	5.4103e-28
C11_4543032	Chr. 6	4543032	9.4443e-26
C11_4543131	Chr. 6	4543131	3.2647e-23
C11_4543133	Chr. 6	4543133	3.2647e-23
C11_4543169	Chr. 6	4543169	5.412e-25
C11_4543180	Chr. 6	4543180	2.0376e-26
C11_4543189	Chr. 6	4543189	1.9085e-26
C11_4543219	Chr. 6	4543219	7.5328e-28
C11_4543229	Chr. 6	4543229	2.202e-30
C11_4543241	Chr. 6	4543241	4.4484e-30
C11_4543424	Chr. 6	4543424	1.6112e-26
C11_4543437	Chr. 6	4543437	1.6112e-26
C11_4543442	Chr. 6	4543442	6.639e-27
C11_4543463	Chr. 6	4543463	1.5328e-26
C11_4543489	Chr. 6	4543489	6.2318e-27
C11_4543504	Chr. 6	4543504	5.1968e-28
C11_4543629	Chr. 6	4543629	1.2876e-26
C11_4543678	Chr. 6	4543678	2.3474e-27
C11_4543694	Chr. 6	4543694	5.6281e-25
C11_4543716	Chr. 6	4543716	5.948e-25
C11_4543737	Chr. 6	4543737	1.5446e-24
C11_4543764	Chr. 6	4543764	6.4361e-23
C11_4543771	Chr. 6	4543771	1.0379e-21
C11_4543804	Chr. 6	4543804	1.7476e-23
C11_4543816	Chr. 6	4543816	1.5152e-25
C11_4543832	Chr. 6	4543832	6.2686e-24
C11_4543937	Chr. 6	4543937	2.2361e-26
C11_4543953	Chr. 6	4543953	7.217e-25
C11_4543955	Chr. 6	4543955	8.4095e-27
C11_4543964	Chr. 6	4543964	9.0555e-27
C11_4543978	Chr. 6	4543978	2.4031e-26
C11_4544216	Chr. 6	4544216	6.4461e-24
C11_4544220	Chr. 6	4544220	1.0023e-25
C11_4544436	Chr. 6	4544436	6.6462e-28
C11_4544459	Chr. 6	4544459	1.0562e-26
C11_4544903	Chr. 6	4544903	7.7747e-24
C11_4544915	Chr. 6	4544915	3.6115e-23
C11_4545288	Chr. 6	4545288	5.0831e-20
C11_4545294	Chr. 6	4545294	5.6057e-22
C11_4545557	Chr. 6	4545557	4.8492e-27
C11_4546093	Chr. 6	4546093	5.2903e-31
C11_4546393	Chr. 6	4546393	9.6595e-24
C11_4546539	Chr. 6	4546539	2.6039e-29
C11_4546576	Chr. 6	4546576	1.1782e-29
C11_4546650	Chr. 6	4546650	2.4805e-27
C11_4546713	Chr. 6	4546713	3.0106e-28
C11_4546781	Chr. 6	4546781	1.6189e-25
C11_4546868	Chr. 6	4546868	2.4508e-24
C11_4546873	Chr. 6	4546873	1.0777e-24
C11_4547126	Chr. 6	4547126	3.7144e-28
C11_4547357	Chr. 6	4547357	1.5032e-24
C11_4547389	Chr. 6	4547389	3.6256e-23
C11_4547390	Chr. 6	4547390	3.6256e-23
C11_4547391	Chr. 6	4547391	3.6256e-23
C11_4547429	Chr. 6	4547429	5.2301e-22
C11_4547799	Chr. 6	4547799	3.3393e-30
C11_4547984	Chr. 6	4547984	3.8347e-30
C11_4548123	Chr. 6	4548123	1.6494e-26
C11_4548126	Chr. 6	4548126	6.7974e-27
C11_4548169	Chr. 6	4548169	2.0405e-24
C11_4548267	Chr. 6	4548267	5.2617e-24
C11_4548357	Chr. 6	4548357	7.4688e-27
C11_4548428	Chr. 6	4548428	2.9728e-23
C11_4548461	Chr. 6	4548461	2.6845e-25
C11_4548583	Chr. 6	4548583	2.2753e-25
C11_4548634	Chr. 6	4548634	2.7042e-25
C11_4548703	Chr. 6	4548703	5.1176e-27
C11_4548726	Chr. 6	4548726	7.7165e-26
C11_4548884	Chr. 6	4548884	2.1951e-25
C11_4548952	Chr. 6	4548952	1.9969e-25
C11_4548958	Chr. 6	4548958	1.9969e-25
C11_4548998	Chr. 6	4548998	1.3551e-23
C11_4549212	Chr. 6	4549212	4.9322e-22
C11_4549239	Chr. 6	4549239	1.3328e-21
C11_4549249	Chr. 6	4549249	3.6915e-20
C11_4549258	Chr. 6	4549258	8.7537e-21
C11_4549274	Chr. 6	4549274	8.6375e-19
C11_4550038	Chr. 6	4550038	6.639e-19
C11_4550077	Chr. 6	4550077	8.0238e-22
C11_4550122	Chr. 6	4550122	5.5179e-21
C11_4550171	Chr. 6	4550171	5.0277e-22
C11_4550187	Chr. 6	4550187	1.0907e-21
C11_4550195	Chr. 6	4550195	6.8445e-23
C11_4550241	Chr. 6	4550241	4.5927e-25
C11_4550406	Chr. 6	4550406	3.9563e-24
C11_4550445	Chr. 6	4550445	2.0996e-26
C11_4550720	Chr. 6	4550720	2.7979e-29
C11_4552130	Chr. 6	4552130	5.0974e-28
C11_4552893	Chr. 6	4552893	7.3449e-31
C11_4553971	Chr. 6	4553971	3.2794e-27
C11_4554421	Chr. 6	4554421	6.3534e-27
C11_4554454	Chr. 6	4554454	2.5558e-27
C11_4555529	Chr. 6	4555529	1.269e-34
C11_4555781	Chr. 6	4555781	4.22e-26
C11_4556146	Chr. 6	4556146	1.0673e-25
C11_4556215	Chr. 6	4556215	3.8373e-24
C11_4556226	Chr. 6	4556226	4.0775e-24
C11_4556300	Chr. 6	4556300	6.2318e-27
C11_4556378	Chr. 6	4556378	6.0114e-24
C11_4556537	Chr. 6	4556537	1.6883e-28
C11_4557135	Chr. 6	4557135	3.5364e-25
C11_4557373	Chr. 6	4557373	5.3943e-26
C11_4557384	Chr. 6	4557384	5.0493e-26
C11_4557516	Chr. 6	4557516	3.1549e-29
C11_4557865	Chr. 6	4557865	5.342e-26
C11_4558034	Chr. 6	4558034	5.2982e-26
C11_4558286	Chr. 6	4558286	3.6892e-26
C11_4558458	Chr. 6	4558458	7.5908e-26
C11_4558962	Chr. 6	4558962	1.9081e-28
C11_4559102	Chr. 6	4559102	1.1569e-25
C11_4559157	Chr. 6	4559157	6.217e-26
C11_4559199	Chr. 6	4559199	1.3998e-29
C11_4559346	Chr. 6	4559346	1.1551e-26
C11_4559583	Chr. 6	4559583	1.3831e-25
C11_4559592	Chr. 6	4559592	1.3831e-25
C11_4559613	Chr. 6	4559613	1.0904e-25
C11_4559964	Chr. 6	4559964	2.9474e-26
C11_4559967	Chr. 6	4559967	2.9474e-26
C11_4560663	Chr. 6	4560663	3.938e-28
C11_4560890	Chr. 6	4560890	1.1575e-33
C11_4560930	Chr. 6	4560930	4.1912e-31
C11_4561212	Chr. 6	4561212	2.3652e-23
C11_4561214	Chr. 6	4561214	2.3652e-23
C11_4561224	Chr. 6	4561224	1.8485e-17
C11_4561265	Chr. 6	4561265	1.0737e-22
C11_4561274	Chr. 6	4561274	1.0737e-22
C11_4561278	Chr. 6	4561278	1.0737e-22
C11_4561346	Chr. 6	4561346	3.4119e-29
C11_4561370	Chr. 6	4561370	5.7358e-28
C11_4561460	Chr. 6	4561460	3.1406e-25
C11_4561743	Chr. 6	4561743	9.1958e-28
C11_4562045	Chr. 6	4562045	3.1549e-29
C11_4562226	Chr. 6	4562226	1.2376e-29
C11_4562245	Chr. 6	4562245	4.9643e-30
C11_4562261	Chr. 6	4562261	1.0959e-28
C11_4562275	Chr. 6	4562275	9.9585e-30
C11_4562282	Chr. 6	4562282	6.4057e-30
C11_4562293	Chr. 6	4562293	5.3018e-29
C11_4562301	Chr. 6	4562301	5.3018e-29
C11_4562307	Chr. 6	4562307	5.3018e-29
C11_4562364	Chr. 6	4562364	2.0186e-30
C11_4562399	Chr. 6	4562399	7.6918e-32
C11_4562510	Chr. 6	4562510	1.8158e-26
C11_4562536	Chr. 6	4562536	3.6942e-26
C11_4562544	Chr. 6	4562544	3.6942e-26
C11_4562654	Chr. 6	4562654	4.6386e-28
C11_4562659	Chr. 6	4562659	4.6386e-28
C11_4562671	Chr. 6	4562671	1.2498e-27
C11_4562675	Chr. 6	4562675	1.2498e-27
C11_4562692	Chr. 6	4562692	8.999e-25
C11_4562780	Chr. 6	4562780	6.4971e-24
C11_4562783	Chr. 6	4562783	6.4971e-24
C11_4562800	Chr. 6	4562800	2.854e-24
C11_4563060	Chr. 6	4563060	1.1319e-25
C11_4563386	Chr. 6	4563386	1.9069e-26
C11_4563445	Chr. 6	4563445	7.6589e-27
C11_4564012	Chr. 6	4564012	8.4222e-26
C11_4564053	Chr. 6	4564053	6.3996e-26
C11_4564080	Chr. 6	4564080	1.5042e-25
C11_4564081	Chr. 6	4564081	4.4061e-27
C11_4564147	Chr. 6	4564147	1.4415e-29
C11_4565933	Chr. 6	4565933	1.2459e-29
C11_4566084	Chr. 6	4566084	1.8145e-23
C11_4566096	Chr. 6	4566096	4.4121e-23
C11_4566240	Chr. 6	4566240	1.4993e-28
C11_4566359	Chr. 6	4566359	6.0555e-24
C11_4566541	Chr. 6	4566541	1.2328e-27
C11_4566874	Chr. 6	4566874	3.8869e-29
C11_4566892	Chr. 6	4566892	2.9308e-28
C11_4566998	Chr. 6	4566998	1.7164e-30
C11_4567000	Chr. 6	4567000	1.7164e-30
C11_4567086	Chr. 6	4567086	1.3256e-25
C11_4567307	Chr. 6	4567307	2.1253e-28
C11_4567328	Chr. 6	4567328	3.9249e-30
C11_4567347	Chr. 6	4567347	1.4391e-30
C11_4567481	Chr. 6	4567481	1.7287e-25
C11_4567595	Chr. 6	4567595	3.3207e-26
C11_4567808	Chr. 6	4567808	3.9896e-25
C11_4568007	Chr. 6	4568007	1.1852e-27
C11_4568011	Chr. 6	4568011	1.1852e-27
C11_4568277	Chr. 6	4568277	8.5671e-27
C11_4568289	Chr. 6	4568289	3.4228e-27
C11_4568348	Chr. 6	4568348	5.5642e-30
C11_4568552	Chr. 6	4568552	1.3474e-26
C11_4568655	Chr. 6	4568655	2.169e-23
C11_4568902	Chr. 6	4568902	1.5133e-25
C11_4568915	Chr. 6	4568915	1.5133e-25
C11_4569203	Chr. 6	4569203	6.2523e-28
C11_4569235	Chr. 6	4569235	5.7317e-28
C11_4569473	Chr. 6	4569473	3.379e-27
C11_4569600	Chr. 6	4569600	1.4381e-23
C11_4569606	Chr. 6	4569606	1.4381e-23
C11_4569669	Chr. 6	4569669	3.7215e-23
C11_4569671	Chr. 6	4569671	7.703e-26
C11_4569690	Chr. 6	4569690	6.7766e-25
C11_4569886	Chr. 6	4569886	4.2896e-28
C11_4569927	Chr. 6	4569927	8.1169e-25
C11_4569967	Chr. 6	4569967	1.2342e-28
C11_4570006	Chr. 6	4570006	1.269e-27
C11_4570560	Chr. 6	4570560	8.0933e-26
C11_4570583	Chr. 6	4570583	8.2329e-29
C11_4570659	Chr. 6	4570659	3.8092e-25
C11_4570932	Chr. 6	4570932	3.3193e-27
C11_4571330	Chr. 6	4571330	1.3072e-29
C11_4571865	Chr. 6	4571865	3.3063e-21
C11_4572388	Chr. 6	4572388	1.3931e-29
C11_4572488	Chr. 6	4572488	3.3905e-26
C11_4572490	Chr. 6	4572490	3.3905e-26
C11_4572886	Chr. 6	4572886	2.3907e-25
C11_4572887	Chr. 6	4572887	2.3907e-25
C11_4573018	Chr. 6	4573018	7.1634e-29
C11_4573696	Chr. 6	4573696	5.8082e-26
C11_4573737	Chr. 6	4573737	2.3659e-29
C11_4574198	Chr. 6	4574198	1.4763e-25
C11_4574686	Chr. 6	4574686	8.6588e-28
C11_4574864	Chr. 6	4574864	1.1998e-23
C11_4574892	Chr. 6	4574892	6.5015e-12
C11_4574993	Chr. 6	4574993	2.3815e-21
C11_4575008	Chr. 6	4575008	5.5915e-27
C11_4575022	Chr. 6	4575022	4.397e-27
C11_4575056	Chr. 6	4575056	5.4864e-28
C11_4575102	Chr. 6	4575102	2.1673e-28
C11_4575113	Chr. 6	4575113	2.0248e-28
C11_4575167	Chr. 6	4575167	8.2031e-27
C11_4575198	Chr. 6	4575198	4.4389e-26
C11_4575313	Chr. 6	4575313	2.5847e-26
C11_4575387	Chr. 6	4575387	5.2665e-30
C11_4575435	Chr. 6	4575435	5.8195e-28
C11_4575463	Chr. 6	4575463	7.6345e-29
C11_4575494	Chr. 6	4575494	6.3884e-25
C11_4575544	Chr. 6	4575544	1.9969e-25
C11_4575584	Chr. 6	4575584	1.019e-25
C11_4575658	Chr. 6	4575658	1.9081e-28
C11_4575660	Chr. 6	4575660	4.8694e-28
C11_4575705	Chr. 6	4575705	1.8555e-27
C11_4575831	Chr. 6	4575831	1.2608e-25
C11_4575851	Chr. 6	4575851	1.504e-25
C11_4575902	Chr. 6	4575902	2.3997e-26
C11_4575934	Chr. 6	4575934	2.0266e-21
C11_4575938	Chr. 6	4575938	1.4053e-22
C11_4575944	Chr. 6	4575944	1.074e-22
C11_4575975	Chr. 6	4575975	2.5648e-23
C11_4575983	Chr. 6	4575983	2.5648e-23
C11_4576048	Chr. 6	4576048	4.5744e-27
C11_4576079	Chr. 6	4576079	1.2466e-26
C11_4576175	Chr. 6	4576175	7.5723e-24
C11_4576241	Chr. 6	4576241	1.8148e-22
C11_4576253	Chr. 6	4576253	2.9277e-23
C11_4576286	Chr. 6	4576286	6.5547e-25
C11_4576297	Chr. 6	4576297	2.7506e-25
C11_4576312	Chr. 6	4576312	1.0673e-25
C11_4576444	Chr. 6	4576444	3.0431e-26
C11_4576918	Chr. 6	4576918	3.13e-25
C11_4576951	Chr. 6	4576951	1.078e-23
C11_4576953	Chr. 6	4576953	7.0291e-23
C11_4576984	Chr. 6	4576984	1.213e-25
C11_4577245	Chr. 6	4577245	5.1669e-29
C11_4577317	Chr. 6	4577317	6.0816e-28
C11_4577319	Chr. 6	4577319	6.0816e-28
C11_4577397	Chr. 6	4577397	1.5678e-26
C11_4577412	Chr. 6	4577412	1.2004e-26
C11_4577475	Chr. 6	4577475	8.0076e-29
C11_4577675	Chr. 6	4577675	4.0605e-22
C11_4577840	Chr. 6	4577840	5.0482e-24
C11_4577959	Chr. 6	4577959	3.9981e-28
C11_4578085	Chr. 6	4578085	2.3584e-26
C11_4578098	Chr. 6	4578098	3.2359e-27
C11_4578293	Chr. 6	4578293	1.6015e-32
C11_4578445	Chr. 6	4578445	2.1626e-31
C11_4578559	Chr. 6	4578559	5.3789e-26
C11_4578581	Chr. 6	4578581	8.8914e-26
C11_4578617	Chr. 6	4578617	1.7918e-25
C11_4578693	Chr. 6	4578693	1.749e-26
C11_4578731	Chr. 6	4578731	4.487e-25
C11_4578782	Chr. 6	4578782	2.93e-23
C11_4578792	Chr. 6	4578792	4.7676e-23
C11_4578829	Chr. 6	4578829	7.4202e-30
C11_4578863	Chr. 6	4578863	8.8746e-26
C11_4578949	Chr. 6	4578949	9.9093e-30
C11_4578985	Chr. 6	4578985	3.0331e-23
C11_4579036	Chr. 6	4579036	1.7623e-30
C11_4579041	Chr. 6	4579041	2.3829e-18
C11_4579106	Chr. 6	4579106	3.4897e-28
C11_4579156	Chr. 6	4579156	7.7428e-20
C11_4579344	Chr. 6	4579344	5.7248e-29
C11_4579474	Chr. 6	4579474	3.236e-25
C11_4579521	Chr. 6	4579521	3.56e-26
C11_4579551	Chr. 6	4579551	6.4605e-20
C11_4579559	Chr. 6	4579559	6.4605e-20
C11_4579632	Chr. 6	4579632	5.629e-24
C11_4579642	Chr. 6	4579642	3.2366e-19
C11_4579756	Chr. 6	4579756	1.2121e-25
C11_4580024	Chr. 6	4580024	1.7377e-23
C11_4580029	Chr. 6	4580029	1.7377e-23
C11_4580031	Chr. 6	4580031	1.7377e-23
C11_4580095	Chr. 6	4580095	1.0462e-27
C11_4580146	Chr. 6	4580146	2.752e-20
C11_4580473	Chr. 6	4580473	5.1037e-24
C11_4580701	Chr. 6	4580701	6.493e-25
C11_4580731	Chr. 6	4580731	9.0515e-23
C11_4580835	Chr. 6	4580835	1.137e-27
C11_4581023	Chr. 6	4581023	2.4764e-24
C11_4581066	Chr. 6	4581066	7.5366e-26
C11_4581172	Chr. 6	4581172	4.4653e-24
C11_4581245	Chr. 6	4581245	2.5637e-28
C11_4581269	Chr. 6	4581269	6.0115e-28
C11_4581277	Chr. 6	4581277	9.4966e-26
C11_4581292	Chr. 6	4581292	7.7149e-32
C11_4581305	Chr. 6	4581305	2.4309e-21
C11_4581318	Chr. 6	4581318	4.632e-29
C11_4581345	Chr. 6	4581345	6.1307e-25
C11_4581350	Chr. 6	4581350	1.5782e-26
C11_4581359	Chr. 6	4581359	1.038e-20
C11_4581370	Chr. 6	4581370	4.5247e-20
C11_4581385	Chr. 6	4581385	3.3016e-19
C11_4581391	Chr. 6	4581391	1.845e-24
C11_4581591	Chr. 6	4581591	2.489e-26
C11_4581611	Chr. 6	4581611	6.3908e-26
C11_4581686	Chr. 6	4581686	5.7247e-26
C11_4581698	Chr. 6	4581698	5.1373e-25
C11_4581699	Chr. 6	4581699	5.6574e-18
C11_4581705	Chr. 6	4581705	4.3855e-21
C11_4581712	Chr. 6	4581712	1.4977e-22
C11_4581717	Chr. 6	4581717	9.5737e-24
C11_4581721	Chr. 6	4581721	3.282e-24
C11_4581735	Chr. 6	4581735	1.6488e-26
C11_4581856	Chr. 6	4581856	1.7204e-21
C11_4581867	Chr. 6	4581867	1.555e-20
C11_4581878	Chr. 6	4581878	7.1747e-25
C11_4581880	Chr. 6	4581880	7.1747e-25
C11_4581948	Chr. 6	4581948	2.9943e-25
C11_4581966	Chr. 6	4581966	8.8452e-24
C11_4581978	Chr. 6	4581978	8.8452e-24
C11_4582055	Chr. 6	4582055	7.6227e-26
C11_4582075	Chr. 6	4582075	1.0376e-25
C11_4582120	Chr. 6	4582120	1.5566e-24
C11_4582167	Chr. 6	4582167	1.8068e-26
C11_4582233	Chr. 6	4582233	7.5891e-24
C11_4582289	Chr. 6	4582289	1.0734e-17
C11_4582298	Chr. 6	4582298	2.5256e-17
C11_4582301	Chr. 6	4582301	4.8539e-18
C11_4582306	Chr. 6	4582306	4.7694e-22
C11_4582325	Chr. 6	4582325	2.0322e-23
C11_4582362	Chr. 6	4582362	3.8279e-29
C11_4582418	Chr. 6	4582418	1.628e-24
C11_4582458	Chr. 6	4582458	1.0268e-22
C11_4582464	Chr. 6	4582464	2.6967e-29
C11_4582533	Chr. 6	4582533	1.3502e-25
C11_4582544	Chr. 6	4582544	3.7272e-17
C11_4582553	Chr. 6	4582553	1.5398e-16
C11_4582597	Chr. 6	4582597	1.6274e-24
C11_4582615	Chr. 6	4582615	2.8364e-21
C11_4582627	Chr. 6	4582627	1.3806e-23
C11_4582694	Chr. 6	4582694	9.5596e-28
C11_4582704	Chr. 6	4582704	1.9081e-28
C11_4582724	Chr. 6	4582724	7.1441e-29
C11_4582752	Chr. 6	4582752	9.2016e-28
C11_4582792	Chr. 6	4582792	7.596e-27
C11_4582822	Chr. 6	4582822	6.4783e-31
C11_4582828	Chr. 6	4582828	6.8072e-31
C11_4583059	Chr. 6	4583059	3.4377e-21
C11_4583067	Chr. 6	4583067	2.1262e-21
C11_4583069	Chr. 6	4583069	2.1262e-21
C11_4583166	Chr. 6	4583166	1.1781e-26
C11_4583238	Chr. 6	4583238	2.5558e-27
C11_4583258	Chr. 6	4583258	1.5462e-19
C11_4583278	Chr. 6	4583278	9.6264e-19
C11_4583286	Chr. 6	4583286	3.938e-28
C11_4583295	Chr. 6	4583295	4.1666e-28
C11_4583299	Chr. 6	4583299	1.8894e-26
C11_4583350	Chr. 6	4583350	3.9607e-28
C11_4583365	Chr. 6	4583365	2.6398e-20
C11_4583371	Chr. 6	4583371	1.8928e-21
C11_4583372	Chr. 6	4583372	6.0048e-24
C11_4583399	Chr. 6	4583399	1.0375e-27
C11_4583431	Chr. 6	4583431	1.4176e-22
C11_4583517	Chr. 6	4583517	9.0034e-27
C11_4583527	Chr. 6	4583527	9.0034e-27
C11_4583572	Chr. 6	4583572	1.9366e-27
C11_4583594	Chr. 6	4583594	1.3838e-16
C11_4583600	Chr. 6	4583600	2.6465e-15
C11_4583621	Chr. 6	4583621	8.756e-28
C11_4583623	Chr. 6	4583623	2.7979e-18
C11_4583637	Chr. 6	4583637	3.0106e-28
C11_4583648	Chr. 6	4583648	2.3874e-22
C11_4583657	Chr. 6	4583657	2.9694e-27
C11_4583684	Chr. 6	4583684	9.3377e-23
C11_4583721	Chr. 6	4583721	2.4874e-26
C11_4583760	Chr. 6	4583760	1.3838e-23
C11_4583782	Chr. 6	4583782	2.9915e-25
C11_4583795	Chr. 6	4583795	2.9915e-25
C11_4583826	Chr. 6	4583826	8.3e-19
C11_4583856	Chr. 6	4583856	1.6028e-18
C11_4583864	Chr. 6	4583864	8.6034e-28
C11_4583951	Chr. 6	4583951	2.4946e-22
C11_4584014	Chr. 6	4584014	3.3384e-23
C11_4584040	Chr. 6	4584040	5.4667e-26
C11_4584065	Chr. 6	4584065	1.8867e-28
C11_4584103	Chr. 6	4584103	9.4557e-30
C11_4584189	Chr. 6	4584189	8.5867e-24
C11_4584201	Chr. 6	4584201	1.84e-22
C11_4584210	Chr. 6	4584210	3.961e-22
C11_4584310	Chr. 6	4584310	2.5352e-24
C11_4584431	Chr. 6	4584431	2.415e-28
C11_4584441	Chr. 6	4584441	2.415e-28
C11_4584451	Chr. 6	4584451	5.9884e-28
C11_4584461	Chr. 6	4584461	1.4888e-27
C11_4584469	Chr. 6	4584469	4.1095e-27
C11_4584528	Chr. 6	4584528	5.4194e-21
C11_4584538	Chr. 6	4584538	4.2131e-19
C11_4584768	Chr. 6	4584768	7.5037e-23
C11_4584770	Chr. 6	4584770	9.6607e-23
C11_4584772	Chr. 6	4584772	8.4377e-25
C11_4584826	Chr. 6	4584826	5.366e-21
C11_4584852	Chr. 6	4584852	3.0325e-18
C11_4584867	Chr. 6	4584867	8.1651e-18
C11_4584882	Chr. 6	4584882	2.821e-16
C11_4584920	Chr. 6	4584920	2.3131e-16
C11_4584930	Chr. 6	4584930	2.0413e-24
C11_4584955	Chr. 6	4584955	9.1588e-20
C11_4585001	Chr. 6	4585001	7.9422e-22
C11_4585016	Chr. 6	4585016	6.2085e-22
C11_4585059	Chr. 6	4585059	3.075e-21
C11_4585083	Chr. 6	4585083	1.5857e-21
C11_4585091	Chr. 6	4585091	1.5857e-21
C11_4585114	Chr. 6	4585114	7.7827e-23
C11_4585150	Chr. 6	4585150	1.9535e-24
C11_4585151	Chr. 6	4585151	1.9535e-24
C11_4585181	Chr. 6	4585181	2.5092e-21
C11_4585188	Chr. 6	4585188	1.6089e-18
C11_4585195	Chr. 6	4585195	2.3347e-17
C11_4585222	Chr. 6	4585222	1.0329e-17
C11_4585259	Chr. 6	4585259	2.529e-29
C11_4585272	Chr. 6	4585272	3.4886e-14
C11_4585577	Chr. 6	4585577	2.6432e-14
C11_4585618	Chr. 6	4585618	6.4331e-22
C11_4585803	Chr. 6	4585803	4.6566e-17
C11_4585811	Chr. 6	4585811	2.5476e-17
C11_4585871	Chr. 6	4585871	3.4543e-19
C11_4585989	Chr. 6	4585989	3.283e-28
C11_4586009	Chr. 6	4586009	4.7626e-26
C11_4586051	Chr. 6	4586051	6.2033e-21
C11_4586059	Chr. 6	4586059	4.2701e-22
C11_4586064	Chr. 6	4586064	8.5232e-26
C11_4586066	Chr. 6	4586066	6.2033e-21
C11_4586097	Chr. 6	4586097	3.2281e-21
C11_4586120	Chr. 6	4586120	8.8455e-31
C11_4586219	Chr. 6	4586219	3.1741e-23
C11_4586329	Chr. 6	4586329	2.9453e-23
C11_4586361	Chr. 6	4586361	1.0957e-24
C11_4586618	Chr. 6	4586618	3.7288e-26
C11_4586742	Chr. 6	4586742	2.2656e-17
C11_4586747	Chr. 6	4586747	1.5308e-16
C11_4586787	Chr. 6	4586787	1.3003e-20
C11_4586834	Chr. 6	4586834	2.5171e-23
C11_4586885	Chr. 6	4586885	3.5209e-25
C11_4586969	Chr. 6	4586969	5.2061e-32
C11_4586971	Chr. 6	4586971	5.3376e-30
C11_4586984	Chr. 6	4586984	1.3981e-28
C11_4587011	Chr. 6	4587011	2.5119e-24
C11_4587021	Chr. 6	4587021	2.5539e-23
C11_4587027	Chr. 6	4587027	1.2481e-22
C11_4587076	Chr. 6	4587076	1.2891e-19
C11_4587099	Chr. 6	4587099	9.4399e-19
C11_4587149	Chr. 6	4587149	1.5796e-19
C11_4587307	Chr. 6	4587307	5.8185e-28
C11_4587436	Chr. 6	4587436	5.0158e-30
C11_4587463	Chr. 6	4587463	1.3028e-27
C11_4587520	Chr. 6	4587520	1.0128e-25
C11_4587532	Chr. 6	4587532	1.5328e-26
C11_4587590	Chr. 6	4587590	5.7844e-24
C11_4587604	Chr. 6	4587604	6.5476e-24
C11_4587623	Chr. 6	4587623	8.4366e-23
C11_4588998	Chr. 6	4588998	1.0224e-20
C11_4589022	Chr. 6	4589022	1.0774e-20
C11_4589027	Chr. 6	4589027	1.0774e-20
C11_4589060	Chr. 6	4589060	5.1893e-21
C11_4589085	Chr. 6	4589085	7.1338e-18
C11_4589312	Chr. 6	4589312	5.5871e-25
C11_4589329	Chr. 6	4589329	2.1226e-28
C11_4589343	Chr. 6	4589343	7.4172e-28
C11_4589471	Chr. 6	4589471	1.1815e-19
C11_4589477	Chr. 6	4589477	3.4691e-19
C11_4592508	Chr. 6	4592508	4.3712e-25
C11_4592571	Chr. 6	4592571	1.1216e-25
C11_4592649	Chr. 6	4592649	7.8145e-26
C11_4592746	Chr. 6	4592746	1.3164e-24
C11_4592762	Chr. 6	4592762	3.6702e-24
C11_4593200	Chr. 6	4593200	3.6519e-24
C11_4593314	Chr. 6	4593314	9.8257e-22
C11_4593386	Chr. 6	4593386	2.6258e-17
C11_4593469	Chr. 6	4593469	2.1838e-27
C11_4593485	Chr. 6	4593485	4.1751e-28
C11_4593679	Chr. 6	4593679	7.2309e-18
C11_4593682	Chr. 6	4593682	3.2816e-17
C11_4593690	Chr. 6	4593690	3.8484e-31
C11_4593691	Chr. 6	4593691	2.7e-18
C11_4593726	Chr. 6	4593726	1.5801e-27
C11_4593734	Chr. 6	4593734	5.1849e-30
C11_4593840	Chr. 6	4593840	2.3095e-20
C11_4593911	Chr. 6	4593911	7.7066e-19
C11_4594002	Chr. 6	4594002	4.8184e-26
C11_4594050	Chr. 6	4594050	9.9171e-27
C11_4594111	Chr. 6	4594111	2.009e-25
C11_4594114	Chr. 6	4594114	2.009e-25
C11_4594187	Chr. 6	4594187	4.4599e-21
C11_4594396	Chr. 6	4594396	5.3524e-30
C11_4594425	Chr. 6	4594425	1.7697e-28
C11_4594431	Chr. 6	4594431	1.2208e-27
C11_4594456	Chr. 6	4594456	6.7622e-29
C11_4594460	Chr. 6	4594460	5.3173e-29
C11_4594488	Chr. 6	4594488	5.7358e-28
C11_4594579	Chr. 6	4594579	3.1638e-23
C11_4594660	Chr. 6	4594660	1.2654e-26
C11_4594780	Chr. 6	4594780	1.7181e-22
C11_4594931	Chr. 6	4594931	5.2665e-30
C11_4595004	Chr. 6	4595004	1.9995e-28
C11_4595062	Chr. 6	4595062	2.2425e-30
C11_4595064	Chr. 6	4595064	2.2425e-30
C11_4595104	Chr. 6	4595104	3.5905e-24
C11_4595122	Chr. 6	4595122	1.196e-21
C11_4595403	Chr. 6	4595403	2.9548e-19
C11_4595444	Chr. 6	4595444	4.4316e-25
C11_4595450	Chr. 6	4595450	4.4316e-25
C11_4595506	Chr. 6	4595506	2.6503e-27
C11_4595522	Chr. 6	4595522	6.6757e-27
C11_4595749	Chr. 6	4595749	6.3785e-26
C11_4595768	Chr. 6	4595768	1.6034e-25
C11_4595773	Chr. 6	4595773	1.6034e-25
C11_4595915	Chr. 6	4595915	8.2747e-24
C11_4595963	Chr. 6	4595963	2.5938e-25
C11_4596100	Chr. 6	4596100	5.114e-26
C11_4596104	Chr. 6	4596104	1.1997e-25
C11_4596130	Chr. 6	4596130	1.1997e-25
C11_4596140	Chr. 6	4596140	1.3902e-25
C11_4596155	Chr. 6	4596155	1.6342e-26
C11_4596211	Chr. 6	4596211	2.6039e-29
C11_4596308	Chr. 6	4596308	8.6034e-28
C11_4596389	Chr. 6	4596389	9.22e-23
C11_4596413	Chr. 6	4596413	4.3744e-23
C11_4596430	Chr. 6	4596430	1.9895e-23
C11_4596462	Chr. 6	4596462	2.2768e-26
C11_4596653	Chr. 6	4596653	3.9115e-24
C11_4596752	Chr. 6	4596752	8.1892e-28
C11_4596821	Chr. 6	4596821	2.5847e-26
C11_4596830	Chr. 6	4596830	2.5847e-26
C11_4596887	Chr. 6	4596887	1.2316e-24
C11_4596891	Chr. 6	4596891	1.5234e-24
C11_4596907	Chr. 6	4596907	1.6138e-21
C11_4596924	Chr. 6	4596924	2.7704e-20
C11_4597013	Chr. 6	4597013	4.0402e-21
C11_4597014	Chr. 6	4597014	4.0402e-21
C11_4597018	Chr. 6	4597018	3.8044e-21
C11_4597035	Chr. 6	4597035	9.1044e-25
C11_4597039	Chr. 6	4597039	9.1142e-25
C11_4597163	Chr. 6	4597163	5.8972e-31
C11_4597202	Chr. 6	4597202	6.825e-29
C11_4597365	Chr. 6	4597365	1.5066e-25
C11_4597377	Chr. 6	4597377	1.6364e-28
C11_4597379	Chr. 6	4597379	1.6364e-28
C11_4597413	Chr. 6	4597413	2.4648e-28
C11_4597454	Chr. 6	4597454	1.4143e-27
C11_4597526	Chr. 6	4597526	3.0196e-25
C11_4597552	Chr. 6	4597552	2.0941e-27
C11_4597565	Chr. 6	4597565	1.9905e-27
C11_4597624	Chr. 6	4597624	4.9777e-26
C11_4597742	Chr. 6	4597742	7.7138e-27
C11_4597746	Chr. 6	4597746	7.7138e-27
C11_4597893	Chr. 6	4597893	1.3207e-27
C11_4598088	Chr. 6	4598088	4.0423e-25
C11_4598190	Chr. 6	4598190	2.0724e-23
C11_4598191	Chr. 6	4598191	2.0724e-23
C11_4598197	Chr. 6	4598197	2.0724e-23
C11_4598298	Chr. 6	4598298	9.4212e-29
C11_4598516	Chr. 6	4598516	2.4749e-25
C11_4598578	Chr. 6	4598578	4.7856e-28
C11_4598582	Chr. 6	4598582	1.2092e-27
C11_4598707	Chr. 6	4598707	3.2409e-28
C11_4598766	Chr. 6	4598766	4.6693e-24
C11_4598802	Chr. 6	4598802	8.2634e-24
C11_4598862	Chr. 6	4598862	4.6237e-27
C11_4598969	Chr. 6	4598969	3.5373e-25
C11_4599070	Chr. 6	4599070	3.2896e-27
C11_4599130	Chr. 6	4599130	7.863e-29
C11_4599226	Chr. 6	4599226	1.0871e-25
C11_4599310	Chr. 6	4599310	6.8275e-31
C11_4599362	Chr. 6	4599362	8.9915e-34
C11_4599437	Chr. 6	4599437	7.287e-21
C11_4599712	Chr. 6	4599712	2.8092e-29
C11_4599783	Chr. 6	4599783	8.4873e-27
C11_4599865	Chr. 6	4599865	4.2953e-25
C11_4600152	Chr. 6	4600152	2.2754e-26
C11_4600171	Chr. 6	4600171	6.3545e-19
C11_4600340	Chr. 6	4600340	8.4412e-24
C11_4600629	Chr. 6	4600629	1.0564e-24
C11_4600700	Chr. 6	4600700	7.193e-25
C11_4600713	Chr. 6	4600713	4.7245e-26
C11_4600927	Chr. 6	4600927	2.9715e-23
C11_4600931	Chr. 6	4600931	7.3772e-23
C11_4601010	Chr. 6	4601010	2.0248e-28
C11_4601106	Chr. 6	4601106	4.7166e-26
C11_4601216	Chr. 6	4601216	1.9832e-26
C11_4601217	Chr. 6	4601217	1.9832e-26
C11_4601465	Chr. 6	4601465	1.104e-27
C11_4601574	Chr. 6	4601574	1.3658e-27
C11_4601675	Chr. 6	4601675	2.314e-28
C11_4601682	Chr. 6	4601682	8.5339e-29
C11_4601915	Chr. 6	4601915	6.5054e-29
C11_4601987	Chr. 6	4601987	1.2066e-25
C11_4601999	Chr. 6	4601999	1.3509e-27
C11_4602046	Chr. 6	4602046	2.6678e-27
C11_4602171	Chr. 6	4602171	1.1565e-29
C11_4602319	Chr. 6	4602319	1.5422e-30
C11_4602352	Chr. 6	4602352	8.1375e-29
C11_4602538	Chr. 6	4602538	7.4175e-28
C11_4602561	Chr. 6	4602561	2.1297e-27
C11_4602750	Chr. 6	4602750	1.084e-21
C11_4602948	Chr. 6	4602948	5.0158e-30
C11_4603076	Chr. 6	4603076	1.9832e-26
C11_4603303	Chr. 6	4603303	1.1339e-29
C11_4603369	Chr. 6	4603369	3.4593e-26
C11_4603644	Chr. 6	4603644	4.4329e-24
C11_4603667	Chr. 6	4603667	1.7836e-23
C11_4603672	Chr. 6	4603672	9.2575e-24
C11_4603686	Chr. 6	4603686	3.055e-23
C11_4603706	Chr. 6	4603706	2.4235e-24
C11_4603785	Chr. 6	4603785	6.5633e-26
C11_4603817	Chr. 6	4603817	7.7965e-25
C11_4603958	Chr. 6	4603958	2.9677e-29
C11_4604001	Chr. 6	4604001	3.7767e-27
C11_4604209	Chr. 6	4604209	2.2365e-27
C11_4604211	Chr. 6	4604211	2.2365e-27
C11_4604445	Chr. 6	4604445	2.2213e-26
C11_4604466	Chr. 6	4604466	3.8147e-26
C11_4604494	Chr. 6	4604494	2.9943e-25
C11_4604517	Chr. 6	4604517	3.1718e-25
C11_4604778	Chr. 6	4604778	8.6953e-29
C11_4604786	Chr. 6	4604786	8.6953e-29
C11_4604798	Chr. 6	4604798	8.6953e-29
C11_4604824	Chr. 6	4604824	5.9003e-26
C11_4604843	Chr. 6	4604843	6.8614e-28
C11_4604895	Chr. 6	4604895	1.7257e-21
C11_4604904	Chr. 6	4604904	1.5576e-22
C11_4604929	Chr. 6	4604929	1.5576e-22
C11_4605028	Chr. 6	4605028	6.7968e-23
C11_4605048	Chr. 6	4605048	1.0538e-20
C11_4605073	Chr. 6	4605073	1.7351e-20
C11_4605103	Chr. 6	4605103	5.9749e-21
C11_4605105	Chr. 6	4605105	2.7576e-21
C11_4605152	Chr. 6	4605152	1.0148e-23
C11_4605183	Chr. 6	4605183	2.538e-26
C11_4605191	Chr. 6	4605191	2.7425e-26
C11_4605278	Chr. 6	4605278	1.2404e-35
C11_4605329	Chr. 6	4605329	2.2559e-27
C11_4605346	Chr. 6	4605346	1.5536e-27
C11_4605378	Chr. 6	4605378	1.2972e-23
C11_4605384	Chr. 6	4605384	1.3748e-23
C11_4605385	Chr. 6	4605385	1.3748e-23
C11_4605403	Chr. 6	4605403	3.2329e-25
C11_4605426	Chr. 6	4605426	7.9522e-27
C11_4605434	Chr. 6	4605434	4.6053e-26
C11_4605436	Chr. 6	4605436	1.111e-25
C11_4605438	Chr. 6	4605438	1.111e-25
C11_4605465	Chr. 6	4605465	1.2316e-24
C11_4605522	Chr. 6	4605522	3.0857e-26
C11_4605603	Chr. 6	4605603	2.1828e-27
C11_4605628	Chr. 6	4605628	1.3173e-26
C11_4605646	Chr. 6	4605646	1.3173e-26
C11_4605708	Chr. 6	4605708	4.7107e-27
C11_4605853	Chr. 6	4605853	1.5139e-20
C11_4605879	Chr. 6	4605879	2.1481e-21
C11_4605885	Chr. 6	4605885	1.1267e-20
C11_4605957	Chr. 6	4605957	5.63e-30
C11_4605992	Chr. 6	4605992	1.0072e-32
C11_4606037	Chr. 6	4606037	3.1478e-29
C11_4606180	Chr. 6	4606180	8.2496e-18
C11_4606187	Chr. 6	4606187	4.1947e-20
C11_4606248	Chr. 6	4606248	1.4981e-13
C11_4606352	Chr. 6	4606352	1.1539e-23
C11_4606508	Chr. 6	4606508	8.3088e-28
C11_4606766	Chr. 6	4606766	7.8417e-27
C11_4606845	Chr. 6	4606845	6.9928e-27
C11_4606864	Chr. 6	4606864	1.6176e-30
C11_4606869	Chr. 6	4606869	1.6176e-30
C11_4606926	Chr. 6	4606926	3.4601e-30
C11_4606936	Chr. 6	4606936	3.4601e-30
C11_4606981	Chr. 6	4606981	2.253e-23
C11_4607001	Chr. 6	4607001	3.4248e-19
C11_4607007	Chr. 6	4607007	8.3996e-19
C11_4607031	Chr. 6	4607031	2.9915e-18
C11_4607104	Chr. 6	4607104	1.5371e-22
C11_4607260	Chr. 6	4607260	1.8337e-24
C11_4607263	Chr. 6	4607263	2.805e-30
C11_4607270	Chr. 6	4607270	9.2435e-31
C11_4607294	Chr. 6	4607294	2.8846e-31
C11_4607325	Chr. 6	4607325	7.726e-29
C11_4607375	Chr. 6	4607375	2.5773e-27
C11_4607424	Chr. 6	4607424	9.7695e-28
C11_4607462	Chr. 6	4607462	2.0609e-22
C11_4607469	Chr. 6	4607469	2.0609e-22
C11_4607608	Chr. 6	4607608	1.1579e-25
C11_4607971	Chr. 6	4607971	1.1252e-27
C11_4607981	Chr. 6	4607981	1.1252e-27
C11_4608512	Chr. 6	4608512	2.9973e-32
C11_4608532	Chr. 6	4608532	3.741e-30
C11_4608628	Chr. 6	4608628	7.1174e-27
C11_4608677	Chr. 6	4608677	1.8021e-30
C11_4608822	Chr. 6	4608822	4.9556e-30
C11_4608898	Chr. 6	4608898	1.0151e-27
C11_4609315	Chr. 6	4609315	3.5383e-26
C11_4609340	Chr. 6	4609340	2.5692e-25
C11_4609377	Chr. 6	4609377	6.2421e-18
C11_4609463	Chr. 6	4609463	1.9476e-23
C11_4609482	Chr. 6	4609482	3.0881e-23
C11_4609487	Chr. 6	4609487	3.2211e-22
C11_4609531	Chr. 6	4609531	4.3236e-28
C11_4609534	Chr. 6	4609534	4.3236e-28
C11_4609543	Chr. 6	4609543	1.3559e-25
C11_4609583	Chr. 6	4609583	4.5153e-30
C11_4609635	Chr. 6	4609635	1.4364e-27
C11_4609650	Chr. 6	4609650	3.5342e-27
C11_4609685	Chr. 6	4609685	2.6457e-27
C11_4609793	Chr. 6	4609793	5.69e-21
C11_4609809	Chr. 6	4609809	7.7619e-22
C11_4609833	Chr. 6	4609833	1.2973e-19
C11_4609844	Chr. 6	4609844	2.9513e-21
C11_4609862	Chr. 6	4609862	5.2436e-20
C11_4609869	Chr. 6	4609869	1.4609e-20
C11_4609876	Chr. 6	4609876	1.9133e-19
C11_4609891	Chr. 6	4609891	4.0913e-18
C11_4609902	Chr. 6	4609902	1.9118e-18
C11_4610027	Chr. 6	4610027	1.188e-22
C11_4610183	Chr. 6	4610183	5.3817e-25
C11_4610212	Chr. 6	4610212	3.8546e-24
C11_4610218	Chr. 6	4610218	8.7862e-24
C11_4610273	Chr. 6	4610273	1.2708e-21
C11_4610279	Chr. 6	4610279	1.7656e-27
C11_4610326	Chr. 6	4610326	1.2082e-29
C11_4610419	Chr. 6	4610419	5.101e-28
C11_4610423	Chr. 6	4610423	5.101e-28
C11_4610728	Chr. 6	4610728	5.8082e-26
C11_4610879	Chr. 6	4610879	3.0428e-27
C11_4610894	Chr. 6	4610894	1.3042e-26
C11_4610928	Chr. 6	4610928	3.9666e-24
C11_4610929	Chr. 6	4610929	3.9666e-24
C11_4611046	Chr. 6	4611046	2.4863e-12
C11_4611047	Chr. 6	4611047	1.9398e-18
C11_4611059	Chr. 6	4611059	1.7686e-17
C11_4612600	Chr. 6	4612600	7.8049e-26
C11_4612661	Chr. 6	4612661	1.7523e-26
C11_4612741	Chr. 6	4612741	5.4471e-27
C11_4612799	Chr. 6	4612799	3.3404e-27
C11_4612885	Chr. 6	4612885	2.0627e-28
C11_4612887	Chr. 6	4612887	6.0761e-27
C11_4612912	Chr. 6	4612912	9.1788e-28
C11_4612922	Chr. 6	4612922	1.8894e-26
C11_4612956	Chr. 6	4612956	1.0561e-25
C11_4612983	Chr. 6	4612983	2.6909e-26
C11_4613069	Chr. 6	4613069	9.2318e-23
C11_4613073	Chr. 6	4613073	1.7308e-23
C11_4613125	Chr. 6	4613125	9.6314e-29
C11_4613142	Chr. 6	4613142	6.8614e-28
C11_4613173	Chr. 6	4613173	5.9003e-26
C11_4613196	Chr. 6	4613196	9.8967e-27
C11_4613555	Chr. 6	4613555	1.0267e-19
C11_4613616	Chr. 6	4613616	5.8337e-23
C11_4613621	Chr. 6	4613621	4.6485e-23
C11_4613640	Chr. 6	4613640	6.3582e-25
C11_4613662	Chr. 6	4613662	4.5306e-26
C11_4613692	Chr. 6	4613692	2.9184e-21
C11_4613703	Chr. 6	4613703	4.0871e-21
C11_4613717	Chr. 6	4613717	3.0654e-22
C11_4613814	Chr. 6	4613814	1.2948e-22
C11_4613817	Chr. 6	4613817	3.7651e-24
C11_4613963	Chr. 6	4613963	3.1549e-29
C11_4614257	Chr. 6	4614257	3.1607e-27
C11_4614288	Chr. 6	4614288	1.7812e-26
C11_4614399	Chr. 6	4614399	7.4125e-26
C11_4614714	Chr. 6	4614714	5.8845e-28
C11_4614810	Chr. 6	4614810	7.4652e-28
C11_4614822	Chr. 6	4614822	9.2016e-28
C11_4614844	Chr. 6	4614844	8.4497e-29
C11_4615077	Chr. 6	4615077	1.8821e-24
C11_4615153	Chr. 6	4615153	2.0218e-26
C11_4615581	Chr. 6	4615581	1.4763e-25
C11_4615682	Chr. 6	4615682	2.5132e-25
C11_4615826	Chr. 6	4615826	1.5716e-24
C11_4615846	Chr. 6	4615846	2.4284e-25
C11_4615850	Chr. 6	4615850	2.4284e-25
C11_4615859	Chr. 6	4615859	3.4584e-23
C11_4615862	Chr. 6	4615862	9.3482e-23
C11_4615878	Chr. 6	4615878	4.2567e-20
C11_4615881	Chr. 6	4615881	4.7023e-22
C11_4616010	Chr. 6	4616010	1.1997e-25
C11_4616108	Chr. 6	4616108	1.1348e-27
C11_4616165	Chr. 6	4616165	2.0464e-24
C11_4616219	Chr. 6	4616219	1.6521e-27
C11_4616221	Chr. 6	4616221	5.913e-29
C11_4616451	Chr. 6	4616451	2.6117e-23
C11_4616463	Chr. 6	4616463	9.3045e-26
C11_4616696	Chr. 6	4616696	2.8374e-25
C11_4616705	Chr. 6	4616705	5.0482e-24
C11_4616740	Chr. 6	4616740	1.1707e-23
C11_4616743	Chr. 6	4616743	5.3085e-21
C11_4616787	Chr. 6	4616787	6.1647e-25
C11_4616814	Chr. 6	4616814	2.8268e-27
C11_4616909	Chr. 6	4616909	9.0555e-26
C11_4617153	Chr. 6	4617153	7.5008e-26
C11_4617336	Chr. 6	4617336	3.6209e-26
C11_4617636	Chr. 6	4617636	3.8232e-26
C11_4617858	Chr. 6	4617858	2.7257e-24
C11_4617879	Chr. 6	4617879	5.2317e-26
C11_4618074	Chr. 6	4618074	7.4959e-29
C11_4618272	Chr. 6	4618272	1.7781e-28
C11_4618314	Chr. 6	4618314	2.417e-27
C11_4618407	Chr. 6	4618407	2.4473e-23
C11_4618422	Chr. 6	4618422	2.4473e-23
C11_4619370	Chr. 6	4619370	5.63e-30
C11_4619403	Chr. 6	4619403	8.909e-32
C11_4619417	Chr. 6	4619417	6.7404e-31
C11_4619466	Chr. 6	4619466	3.2421e-29
C11_4619482	Chr. 6	4619482	2.8313e-27
C11_4619551	Chr. 6	4619551	1.2376e-29
C11_4619844	Chr. 6	4619844	7.0932e-28
C11_4619953	Chr. 6	4619953	2.9855e-27
C11_4620003	Chr. 6	4620003	6.9993e-29
C11_4620018	Chr. 6	4620018	2.1089e-27
C11_4620330	Chr. 6	4620330	5.8303e-25
C11_4620394	Chr. 6	4620394	2.9697e-25
C11_4620403	Chr. 6	4620403	5.1611e-26
C11_4620414	Chr. 6	4620414	8.7805e-24
C11_4620563	Chr. 6	4620563	7.726e-29
C11_4620643	Chr. 6	4620643	1.5132e-27
C11_4620717	Chr. 6	4620717	2.1354e-28
C11_4620854	Chr. 6	4620854	1.2828e-26
C11_4620904	Chr. 6	4620904	4.8779e-26
C11_4621059	Chr. 6	4621059	2.1776e-31
C11_4621115	Chr. 6	4621115	3.3411e-23
C11_4621119	Chr. 6	4621119	9.6135e-23
C11_4621127	Chr. 6	4621127	2.782e-22
C11_4621134	Chr. 6	4621134	6.4335e-20
C11_4621136	Chr. 6	4621136	7.3978e-21
C11_4621145	Chr. 6	4621145	1.9964e-19
C11_4621266	Chr. 6	4621266	2.3826e-10
C11_4621307	Chr. 6	4621307	8.6823e-26
C11_4621323	Chr. 6	4621323	2.2564e-24
C11_4621337	Chr. 6	4621337	2.3429e-23
C11_4621373	Chr. 6	4621373	4.6238e-25
C11_4621456	Chr. 6	4621456	2.0374e-28
C11_4621475	Chr. 6	4621475	1.5654e-27
C11_4621504	Chr. 6	4621504	7.123e-23
C11_4621620	Chr. 6	4621620	9.3045e-26
C11_4621745	Chr. 6	4621745	1.0783e-26
C11_4621789	Chr. 6	4621789	5.2492e-21
C11_4621792	Chr. 6	4621792	3.0309e-23
C11_4621817	Chr. 6	4621817	7.8674e-25
C11_4621982	Chr. 6	4621982	1.2466e-26
C11_4622030	Chr. 6	4622030	1.1722e-25
C11_4622264	Chr. 6	4622264	8.1135e-25
C11_4622506	Chr. 6	4622506	6.2258e-26
C11_4622539	Chr. 6	4622539	3.7997e-22
C11_4622544	Chr. 6	4622544	2.2165e-17
C11_4622551	Chr. 6	4622551	2.7882e-18
C11_4622641	Chr. 6	4622641	2.4131e-21
C11_4622654	Chr. 6	4622654	8.0961e-20
C11_4622742	Chr. 6	4622742	2.7257e-23
C11_4622745	Chr. 6	4622745	2.7257e-23
C11_4622747	Chr. 6	4622747	2.7257e-23
C11_4622759	Chr. 6	4622759	7.4213e-25
C11_4622775	Chr. 6	4622775	7.4213e-25
C11_4622788	Chr. 6	4622788	2.6915e-24
C11_4622823	Chr. 6	4622823	1.9502e-24
C11_4622844	Chr. 6	4622844	1.9502e-24
C11_4622935	Chr. 6	4622935	2.021e-22
C11_4622956	Chr. 6	4622956	1.1418e-19
C11_4622958	Chr. 6	4622958	3.0605e-19
C11_4622966	Chr. 6	4622966	4.0512e-19
C11_4622969	Chr. 6	4622969	3.1086e-20
C11_4622980	Chr. 6	4622980	4.4693e-22
C11_4623021	Chr. 6	4623021	1.9062e-15
C11_4623022	Chr. 6	4623022	4.9852e-27
C11_4623049	Chr. 6	4623049	4.8329e-25
C11_4623106	Chr. 6	4623106	3.1974e-23
C11_4623224	Chr. 6	4623224	2.3926e-27
C11_4623328	Chr. 6	4623328	1.515e-24
C11_4623354	Chr. 6	4623354	2.8836e-22
C11_4623378	Chr. 6	4623378	5.6699e-24
C11_4623416	Chr. 6	4623416	1.2488e-24
C11_4623524	Chr. 6	4623524	1.5535e-27
C11_4623614	Chr. 6	4623614	2.9748e-26
C11_4623707	Chr. 6	4623707	1.8189e-23
C11_4623718	Chr. 6	4623718	1.0998e-23
C11_4623803	Chr. 6	4623803	2.2744e-23
C11_4623835	Chr. 6	4623835	3.1864e-25
C11_4623926	Chr. 6	4623926	4.7903e-24
C11_4623971	Chr. 6	4623971	2.467e-24
C11_4624024	Chr. 6	4624024	9.0857e-25
C11_4624057	Chr. 6	4624057	9.7452e-25
C11_4624078	Chr. 6	4624078	6.1464e-23
C11_4624093	Chr. 6	4624093	6.1907e-24
C11_4624128	Chr. 6	4624128	2.3821e-25
C11_4624279	Chr. 6	4624279	3.974e-24
C11_4624343	Chr. 6	4624343	7.8087e-24
C11_4624377	Chr. 6	4624377	1.7876e-23
C11_4624400	Chr. 6	4624400	8.0641e-23
C11_4624424	Chr. 6	4624424	4.5957e-17
C11_4624429	Chr. 6	4624429	1.3375e-20
C11_4624460	Chr. 6	4624460	4.6527e-24
C11_4624511	Chr. 6	4624511	9.2314e-24
C11_4624541	Chr. 6	4624541	9.6027e-25
C11_4624548	Chr. 6	4624548	2.0355e-23
C11_4624585	Chr. 6	4624585	2.137e-25
C11_4624587	Chr. 6	4624587	5.0364e-25
C11_4624610	Chr. 6	4624610	8.2596e-26
C11_4624617	Chr. 6	4624617	3.473e-26
C11_4624677	Chr. 6	4624677	1.6034e-25
C11_4624727	Chr. 6	4624727	6.94e-26
C11_4624885	Chr. 6	4624885	1.1399e-26
C11_4624892	Chr. 6	4624892	1.1399e-26
C11_4624918	Chr. 6	4624918	1.008e-26
C11_4624963	Chr. 6	4624963	1.6124e-22
C11_4624964	Chr. 6	4624964	1.6124e-22
C11_4624974	Chr. 6	4624974	4.017e-22
C11_4625000	Chr. 6	4625000	4.7989e-21
C11_4625033	Chr. 6	4625033	2.6927e-24
C11_4625090	Chr. 6	4625090	2.3876e-26
C11_4625304	Chr. 6	4625304	2.7424e-27
C11_4625305	Chr. 6	4625305	4.4336e-26
C11_4625382	Chr. 6	4625382	7.1097e-28
C11_4625488	Chr. 6	4625488	4.7166e-26
C11_4625566	Chr. 6	4625566	2.1681e-24
C11_4625603	Chr. 6	4625603	5.5556e-27
C11_4625660	Chr. 6	4625660	6.8072e-31
C11_4625854	Chr. 6	4625854	8.6034e-28
C11_4625895	Chr. 6	4625895	5.9741e-27
C11_4626157	Chr. 6	4626157	1.2866e-25
C11_4626163	Chr. 6	4626163	1.2866e-25
C11_4626222	Chr. 6	4626222	9.7454e-28
C11_4626250	Chr. 6	4626250	5.0995e-26
C11_4626544	Chr. 6	4626544	2.3733e-27
C11_4626594	Chr. 6	4626594	3.9252e-24
C11_4626625	Chr. 6	4626625	2.2329e-23
C11_4626629	Chr. 6	4626629	9.5737e-24
C11_4626654	Chr. 6	4626654	7.6813e-23
C11_4626662	Chr. 6	4626662	2.0601e-22
C11_4626694	Chr. 6	4626694	5.2852e-25
C11_4626704	Chr. 6	4626704	2.0471e-25
C11_4626844	Chr. 6	4626844	2.2821e-27
C11_4626860	Chr. 6	4626860	7.1634e-29
C11_4626960	Chr. 6	4626960	2.8123e-25
C11_4627028	Chr. 6	4627028	1.47e-26
C11_4627131	Chr. 6	4627131	6.2459e-25
C11_4627158	Chr. 6	4627158	3.4079e-27
C11_4627165	Chr. 6	4627165	2.2744e-28
C11_4627169	Chr. 6	4627169	1.3658e-27
C11_4627343	Chr. 6	4627343	9.5481e-21
C11_4627422	Chr. 6	4627422	1.246e-21
C11_4627471	Chr. 6	4627471	4.2703e-29
C11_4627582	Chr. 6	4627582	5.9741e-27
C11_4627797	Chr. 6	4627797	8.9747e-25
C11_4627969	Chr. 6	4627969	4.7186e-30
C11_4628031	Chr. 6	4628031	1.3854e-29
C11_4628060	Chr. 6	4628060	6.2592e-29
C11_4628153	Chr. 6	4628153	3.4592e-25
C11_4628203	Chr. 6	4628203	5.5406e-24
C11_4628519	Chr. 6	4628519	3.151e-25
C11_4628927	Chr. 6	4628927	8.0795e-28
C11_4629258	Chr. 6	4629258	7.1622e-29
C11_4629427	Chr. 6	4629427	4.6628e-23
C11_4629468	Chr. 6	4629468	6.2132e-20
C11_4629528	Chr. 6	4629528	9.0401e-22
C11_4629538	Chr. 6	4629538	3.5099e-22
C11_4629710	Chr. 6	4629710	1.052e-26
C11_4630201	Chr. 6	4630201	2.137e-25
C11_4630251	Chr. 6	4630251	7.3718e-27
C11_4630448	Chr. 6	4630448	2.2937e-21
C11_4630461	Chr. 6	4630461	1.0213e-21
C11_4630463	Chr. 6	4630463	1.0213e-21
C11_4630472	Chr. 6	4630472	2.6765e-21
C11_4630481	Chr. 6	4630481	1.2093e-21
C11_4630497	Chr. 6	4630497	1.4608e-19
C11_4630499	Chr. 6	4630499	1.4608e-19
C11_4630522	Chr. 6	4630522	2.5445e-20
C11_4630568	Chr. 6	4630568	7.1882e-24
C11_4630743	Chr. 6	4630743	2.5064e-13
C11_4630761	Chr. 6	4630761	7.2237e-18
C11_4630788	Chr. 6	4630788	7.2509e-22
C11_4630811	Chr. 6	4630811	9.196e-25
C11_4630816	Chr. 6	4630816	9.196e-25
C11_4630901	Chr. 6	4630901	1.6744e-23
C11_4630909	Chr. 6	4630909	2.7733e-24
C11_4630928	Chr. 6	4630928	3.9103e-23
C11_4630970	Chr. 6	4630970	1.6808e-24
C11_4631014	Chr. 6	4631014	3.2124e-24
C11_4631050	Chr. 6	4631050	1.9066e-23
C11_4631130	Chr. 6	4631130	6.295e-28
C11_4631518	Chr. 6	4631518	1.0993e-23
C11_4631910	Chr. 6	4631910	2.1838e-27
C11_4631995	Chr. 6	4631995	2.0006e-24
C11_4632018	Chr. 6	4632018	7.3991e-22
C11_4632240	Chr. 6	4632240	3.4207e-23
C11_4632548	Chr. 6	4632548	2.1638e-23
C11_4632550	Chr. 6	4632550	2.1638e-23
C11_4632569	Chr. 6	4632569	4.5862e-23
C11_4632615	Chr. 6	4632615	1.6662e-17
C11_4632813	Chr. 6	4632813	4.8843e-20
C11_4632962	Chr. 6	4632962	5.1177e-26
C11_4632966	Chr. 6	4632966	5.1177e-26
C11_4632975	Chr. 6	4632975	5.1177e-26
C11_4633213	Chr. 6	4633213	1.8821e-24
C11_4633376	Chr. 6	4633376	3.4376e-27
C11_4633678	Chr. 6	4633678	1.6226e-24
C11_4633830	Chr. 6	4633830	1.715e-29
C11_4633962	Chr. 6	4633962	2.1287e-27
C11_4634039	Chr. 6	4634039	2.1287e-27
C11_4634086	Chr. 6	4634086	8.0811e-28
C11_4634299	Chr. 6	4634299	1.4602e-24
C11_4634309	Chr. 6	4634309	1.9978e-25
C11_4634337	Chr. 6	4634337	6.8396e-26
C11_4634339	Chr. 6	4634339	2.5661e-27
C11_4634680	Chr. 6	4634680	4.5427e-26
C11_4634690	Chr. 6	4634690	1.3484e-24
C11_4634818	Chr. 6	4634818	1.3011e-26
C11_4634837	Chr. 6	4634837	1.3772e-27
C11_4635095	Chr. 6	4635095	1.6457e-26
C11_4635329	Chr. 6	4635329	1.0659e-25
C11_4635539	Chr. 6	4635539	8.999e-25
C11_4635651	Chr. 6	4635651	2.1354e-28
C11_4635929	Chr. 6	4635929	2.0835e-25
C11_4635938	Chr. 6	4635938	3.0059e-24
C11_4635978	Chr. 6	4635978	3.5317e-26
C11_4635997	Chr. 6	4635997	3.5322e-24
C11_4636088	Chr. 6	4636088	1.539e-29
C11_4636163	Chr. 6	4636163	5.8781e-28
C11_4636288	Chr. 6	4636288	1.0363e-29
C11_4636434	Chr. 6	4636434	3.3193e-27
C11_4636603	Chr. 6	4636603	8.1183e-29
C11_4636906	Chr. 6	4636906	3.236e-25
C11_4636951	Chr. 6	4636951	2.0515e-24
C11_4637696	Chr. 6	4637696	1.3326e-26
C11_4638137	Chr. 6	4638137	8.7489e-28
C11_4639320	Chr. 6	4639320	3.496e-28
C11_4639465	Chr. 6	4639465	9.0555e-27
C11_4640480	Chr. 6	4640480	1.584e-28
C11_4640648	Chr. 6	4640648	5.523e-27
C11_4640652	Chr. 6	4640652	1.9081e-28
C11_4640927	Chr. 6	4640927	1.0143e-21
C11_4641320	Chr. 6	4641320	1.283e-26
C11_4641536	Chr. 6	4641536	5.8094e-24
C11_4641895	Chr. 6	4641895	4.1277e-26
C11_4641990	Chr. 6	4641990	1.6292e-27
C11_4642047	Chr. 6	4642047	3.3754e-27
C11_4642225	Chr. 6	4642225	5.0463e-26
C11_4642381	Chr. 6	4642381	8.756e-28
C11_4642382	Chr. 6	4642382	8.756e-28
C11_4642600	Chr. 6	4642600	3.9194e-29
C11_4642858	Chr. 6	4642858	4.8292e-30
C11_4643090	Chr. 6	4643090	2.6402e-28
C11_4643344	Chr. 6	4643344	5.6103e-26
C11_4643370	Chr. 6	4643370	2.0433e-25
C11_4643558	Chr. 6	4643558	3.4187e-23
C11_4643682	Chr. 6	4643682	7.02e-26
C11_4643751	Chr. 6	4643751	6.9651e-24
C11_4643902	Chr. 6	4643902	1.3495e-25
C11_4643929	Chr. 6	4643929	9.1958e-28
C11_4644126	Chr. 6	4644126	3.1178e-22
C11_4644405	Chr. 6	4644405	1.8746e-25
C11_4644406	Chr. 6	4644406	7.9724e-26
C11_4644418	Chr. 6	4644418	1.8746e-25
C11_4644431	Chr. 6	4644431	5.1318e-24
C11_4644443	Chr. 6	4644443	2.3121e-25
C11_4644660	Chr. 6	4644660	2.6514e-26
C11_4644747	Chr. 6	4644747	1.8322e-24
C11_4644896	Chr. 6	4644896	3.0216e-27
C11_4644960	Chr. 6	4644960	2.2546e-26
C11_4645146	Chr. 6	4645146	8.2634e-24
C11_4645578	Chr. 6	4645578	9.7009e-24
C11_4645674	Chr. 6	4645674	3.5317e-26
C11_4645730	Chr. 6	4645730	4.2065e-27
C11_4645753	Chr. 6	4645753	1.613e-21
C11_4645830	Chr. 6	4645830	1.4739e-22
C11_4645833	Chr. 6	4645833	3.9729e-21
C11_4645842	Chr. 6	4645842	1.4739e-22
C11_4645890	Chr. 6	4645890	2.9376e-28
C11_4645900	Chr. 6	4645900	6.6403e-28
C11_4645901	Chr. 6	4645901	6.6403e-28
C11_4645907	Chr. 6	4645907	6.123e-28
C11_4645931	Chr. 6	4645931	5.9013e-25
C11_4645950	Chr. 6	4645950	3.5903e-26
C11_4646298	Chr. 6	4646298	1.0363e-29
C11_4646413	Chr. 6	4646413	8.8819e-27
C11_4646444	Chr. 6	4646444	2.8725e-25
C11_4646494	Chr. 6	4646494	1.6422e-25
C11_4646547	Chr. 6	4646547	1.4033e-26
C11_4646884	Chr. 6	4646884	1.8521e-24
C11_4646957	Chr. 6	4646957	9.4982e-23
C11_4647191	Chr. 6	4647191	6.8275e-31
C11_4647855	Chr. 6	4647855	7.3399e-29
C11_4648585	Chr. 6	4648585	1.2512e-25
C11_4648679	Chr. 6	4648679	1.3404e-30
C11_4649117	Chr. 6	4649117	7.4125e-26
C11_4649325	Chr. 6	4649325	1.6829e-25
C11_4649336	Chr. 6	4649336	1.5569e-26
C11_4650198	Chr. 6	4650198	6.4076e-28
C11_4650203	Chr. 6	4650203	7.9289e-26
C11_4650254	Chr. 6	4650254	1.757e-26
C11_4650653	Chr. 6	4650653	5.6854e-24
C11_4650726	Chr. 6	4650726	1.7017e-22
C11_4650762	Chr. 6	4650762	1.5924e-19
C11_4651075	Chr. 6	4651075	1.4156e-25
C11_4651417	Chr. 6	4651417	2.8244e-27
C11_4651491	Chr. 6	4651491	4.1495e-28
C11_4651495	Chr. 6	4651495	1.3225e-26
C11_4651526	Chr. 6	4651526	5.2991e-27
C11_4651553	Chr. 6	4651553	1.579e-24
C11_4651560	Chr. 6	4651560	2.0565e-25
C11_4651855	Chr. 6	4651855	8.8877e-25
C11_4651931	Chr. 6	4651931	1.5059e-29
C11_4651969	Chr. 6	4651969	1.6275e-24
C11_4652207	Chr. 6	4652207	3.8745e-24
C11_4652220	Chr. 6	4652220	3.8745e-24
C11_4652276	Chr. 6	4652276	1.1581e-22
C11_4652309	Chr. 6	4652309	6.5571e-19
C11_4652544	Chr. 6	4652544	3.0844e-19
C11_4652576	Chr. 6	4652576	1.9846e-22
C11_4652931	Chr. 6	4652931	2.8893e-19
C11_4652952	Chr. 6	4652952	2.2154e-21
C11_4652961	Chr. 6	4652961	6.5304e-23
C11_4652995	Chr. 6	4652995	1.9614e-25
C11_4652997	Chr. 6	4652997	8.1324e-26
C11_4653022	Chr. 6	4653022	2.6273e-26
C11_4653062	Chr. 6	4653062	2.8914e-25
C11_4653120	Chr. 6	4653120	8.3345e-24
C11_4653183	Chr. 6	4653183	3.9944e-24
C11_4653362	Chr. 6	4653362	2.1057e-25
C11_4653374	Chr. 6	4653374	2.1008e-17
C11_4653451	Chr. 6	4653451	1.9795e-25
C11_4653537	Chr. 6	4653537	1.1884e-21
C11_4653541	Chr. 6	4653541	3.6819e-20
C11_4653564	Chr. 6	4653564	6.7667e-19
C11_4653680	Chr. 6	4653680	1.0489e-14
C11_4653717	Chr. 6	4653717	1.0301e-21
C11_4653874	Chr. 6	4653874	5.4532e-28
C11_4653904	Chr. 6	4653904	2.9519e-29
C11_4653921	Chr. 6	4653921	2.7294e-27
C11_4653950	Chr. 6	4653950	4.0862e-25
C11_4653983	Chr. 6	4653983	6.7599e-26
C11_4654000	Chr. 6	4654000	2.5031e-26
C11_4654062	Chr. 6	4654062	6.1825e-26
C11_4654088	Chr. 6	4654088	4.9683e-24
C11_4654261	Chr. 6	4654261	2.0205e-27
C11_4654327	Chr. 6	4654327	1.3577e-17
C11_4654419	Chr. 6	4654419	7.1453e-29
C11_4654540	Chr. 6	4654540	8.909e-32
C11_4654556	Chr. 6	4654556	3.9736e-30
C11_4654624	Chr. 6	4654624	2.417e-27
C11_4654649	Chr. 6	4654649	8.6588e-28
C11_4654797	Chr. 6	4654797	2.0006e-24
C11_4654805	Chr. 6	4654805	1.0871e-25
C11_4654941	Chr. 6	4654941	1.5537e-25
C11_4654942	Chr. 6	4654942	1.5537e-25
C11_4654948	Chr. 6	4654948	1.2675e-24
C11_4654949	Chr. 6	4654949	1.2675e-24
C11_4654955	Chr. 6	4654955	1.2675e-24
C11_4654989	Chr. 6	4654989	6.3114e-20
C11_4655002	Chr. 6	4655002	1.4627e-17
C11_4655588	Chr. 6	4655588	1.8118e-28
C11_4655741	Chr. 6	4655741	1.1119e-29
C11_4655912	Chr. 6	4655912	2.9685e-27
C11_4655940	Chr. 6	4655940	1.8555e-27
C11_4656126	Chr. 6	4656126	5.5608e-25
C11_4656258	Chr. 6	4656258	6.0885e-26
C11_4656655	Chr. 6	4656655	2.7471e-23
C11_4656777	Chr. 6	4656777	1.8295e-22
C11_4656813	Chr. 6	4656813	1.7027e-23
C11_4656830	Chr. 6	4656830	6.087e-23
C11_4656836	Chr. 6	4656836	2.2309e-21
C11_4656840	Chr. 6	4656840	9.7943e-24
C11_4656947	Chr. 6	4656947	1.0471e-25
C11_4657004	Chr. 6	4657004	1.6935e-29
C11_4657030	Chr. 6	4657030	5.0026e-21
C11_4657214	Chr. 6	4657214	5.2515e-24
C11_4657344	Chr. 6	4657344	1.1579e-25
C11_4657798	Chr. 6	4657798	9.1788e-28
C11_4658277	Chr. 6	4658277	7.7537e-24
C11_4658394	Chr. 6	4658394	2.9677e-29
C11_4658619	Chr. 6	4658619	3.5445e-28
C11_4658866	Chr. 6	4658866	3.236e-25
C11_4659135	Chr. 6	4659135	1.6975e-24
C11_4659296	Chr. 6	4659296	1.7195e-26
C11_4659362	Chr. 6	4659362	8.0076e-29
C11_4659953	Chr. 6	4659953	4.2883e-30
C11_4660072	Chr. 6	4660072	1.9555e-31
C11_4660085	Chr. 6	4660085	1.0841e-29
C11_4660232	Chr. 6	4660232	1.0376e-25
C11_4660234	Chr. 6	4660234	1.0992e-25
C11_4660236	Chr. 6	4660236	1.0376e-25
C11_4660315	Chr. 6	4660315	1.4749e-30
C11_4660428	Chr. 6	4660428	5.2774e-27
C11_4660684	Chr. 6	4660684	2.5769e-28
C11_4661098	Chr. 6	4661098	4.1673e-30
C11_4661136	Chr. 6	4661136	1.3301e-29
C11_4661168	Chr. 6	4661168	2.4034e-31
C11_4661286	Chr. 6	4661286	3.8343e-30
C11_4661308	Chr. 6	4661308	3.8656e-32
C11_4661333	Chr. 6	4661333	2.4664e-32
C11_4661366	Chr. 6	4661366	4.7764e-28
C11_4661443	Chr. 6	4661443	5.6002e-20
C11_4661712	Chr. 6	4661712	1.645e-20
C11_4661749	Chr. 6	4661749	1.4216e-23
C11_4661781	Chr. 6	4661781	3.7218e-24
C11_4661807	Chr. 6	4661807	2.777e-25
C11_4661851	Chr. 6	4661851	9.8215e-20
C11_4661853	Chr. 6	4661853	9.8215e-20
C11_4665179	Chr. 6	4665179	2.0372e-14
C11_4665187	Chr. 6	4665187	2.0372e-14
C11_4665188	Chr. 6	4665188	2.0372e-14
C11_4665190	Chr. 6	4665190	2.0372e-14
C11_4665197	Chr. 6	4665197	7.4668e-15
C11_4665292	Chr. 6	4665292	4.7661e-20
C11_4665320	Chr. 6	4665320	5.5583e-18
C11_4665328	Chr. 6	4665328	5.5583e-18
C11_4665335	Chr. 6	4665335	4.8142e-18
C11_4665354	Chr. 6	4665354	3.0242e-19
C11_4665627	Chr. 6	4665627	1.6959e-21
C11_4665629	Chr. 6	4665629	1.6959e-21
C11_4665634	Chr. 6	4665634	1.6959e-21
C11_4665711	Chr. 6	4665711	1.8195e-24
C11_4665717	Chr. 6	4665717	4.1841e-24
C11_4665761	Chr. 6	4665761	4.859e-26
C11_4665799	Chr. 6	4665799	2.2581e-28
C11_4665804	Chr. 6	4665804	2.2581e-28
C11_4665814	Chr. 6	4665814	2.2581e-28
C11_4666097	Chr. 6	4666097	3.3958e-24
C11_4666115	Chr. 6	4666115	4.3448e-25
C11_4666122	Chr. 6	4666122	4.3448e-25
C11_4666128	Chr. 6	4666128	5.9198e-24
C11_4666131	Chr. 6	4666131	5.9198e-24
C11_4666162	Chr. 6	4666162	1.8398e-26
C11_4666925	Chr. 6	4666925	2.1059e-24
C11_4667020	Chr. 6	4667020	2.6937e-26
C11_4667129	Chr. 6	4667129	1.1221e-24
C11_4667204	Chr. 6	4667204	1.0184e-24
C11_4667455	Chr. 6	4667455	1.2792e-27
C11_4667501	Chr. 6	4667501	2.5641e-29
C11_4667508	Chr. 6	4667508	2.5641e-29
C11_4667548	Chr. 6	4667548	2.6468e-30
C11_4667867	Chr. 6	4667867	5.3204e-30
C11_4668202	Chr. 6	4668202	1.4229e-26
C11_4668297	Chr. 6	4668297	4.8355e-30
C11_4668636	Chr. 6	4668636	7.2204e-27
C11_4669037	Chr. 6	4669037	3.8602e-28
C11_4669133	Chr. 6	4669133	3.6622e-27
C11_4669192	Chr. 6	4669192	8.2349e-25
C11_4669199	Chr. 6	4669199	1.6427e-24
C11_4669296	Chr. 6	4669296	2.3202e-26
C11_4669303	Chr. 6	4669303	7.1449e-26
C11_4669332	Chr. 6	4669332	1.4647e-23
C11_4669334	Chr. 6	4669334	1.4647e-23
C11_4669379	Chr. 6	4669379	3.4133e-18
C11_4670054	Chr. 6	4670054	6.7053e-29
C11_4670255	Chr. 6	4670255	2.8991e-25
C11_4670342	Chr. 6	4670342	2.2745e-28
C11_4670439	Chr. 6	4670439	9.9308e-26
C11_4670684	Chr. 6	4670684	3.9368e-28
C11_4670735	Chr. 6	4670735	9.7183e-28
C11_4670825	Chr. 6	4670825	9.8488e-30
C11_4670977	Chr. 6	4670977	7.717e-25
C11_4671065	Chr. 6	4671065	1.0367e-22
C11_4671146	Chr. 6	4671146	1.4086e-24
C11_4671184	Chr. 6	4671184	1.8066e-26
C11_4671202	Chr. 6	4671202	3.5153e-25
C11_4671307	Chr. 6	4671307	7.7165e-26
C11_4671400	Chr. 6	4671400	5.075e-26
C11_4671407	Chr. 6	4671407	1.8621e-26
C11_4671482	Chr. 6	4671482	2.2349e-26
C11_4672032	Chr. 6	4672032	2.0704e-24
C11_4672386	Chr. 6	4672386	1.7577e-25
C11_4672413	Chr. 6	4672413	5.4077e-26
C11_4672435	Chr. 6	4672435	7.6708e-27
C11_4672438	Chr. 6	4672438	7.6708e-27
C11_4672484	Chr. 6	4672484	1.1031e-29
C11_4672485	Chr. 6	4672485	1.1031e-29
C11_4672545	Chr. 6	4672545	1.7171e-30
C11_4672557	Chr. 6	4672557	1.9866e-30
C11_4672645	Chr. 6	4672645	1.9866e-30
C11_4672657	Chr. 6	4672657	5.134e-30
C11_4672688	Chr. 6	4672688	7.1684e-31
C11_4672861	Chr. 6	4672861	1.5686e-30
C11_4672928	Chr. 6	4672928	1.9981e-24
C11_4672931	Chr. 6	4672931	7.8946e-26
C11_4672977	Chr. 6	4672977	2.5845e-20
C11_4673020	Chr. 6	4673020	6.8315e-17
C11_4673128	Chr. 6	4673128	8.4215e-17
C11_4673189	Chr. 6	4673189	4.4761e-27
C11_4673238	Chr. 6	4673238	6.2382e-28
C11_4673265	Chr. 6	4673265	4.0116e-26
C11_4673313	Chr. 6	4673313	1.1489e-23
C11_4673447	Chr. 6	4673447	2.4389e-21
C11_4673746	Chr. 6	4673746	1.4641e-27
C11_4673844	Chr. 6	4673844	1.1459e-29
C11_4673869	Chr. 6	4673869	1.1459e-29
C11_4673876	Chr. 6	4673876	4.36e-30
C11_4673929	Chr. 6	4673929	1.8905e-30
C11_4673950	Chr. 6	4673950	1.8029e-30
C11_4673951	Chr. 6	4673951	1.8029e-30
C11_4674014	Chr. 6	4674014	1.0509e-26
C11_4674016	Chr. 6	4674016	1.0509e-26
C11_4674112	Chr. 6	4674112	5.0364e-25
C11_4674126	Chr. 6	4674126	1.9756e-25
C11_4674196	Chr. 6	4674196	9.9332e-20
C11_4674246	Chr. 6	4674246	1.7537e-18
C11_4674274	Chr. 6	4674274	6.0206e-18
C11_4674420	Chr. 6	4674420	4.7683e-30
C11_4674564	Chr. 6	4674564	3.2421e-29
C11_4674677	Chr. 6	4674677	3.0854e-25
C11_4674731	Chr. 6	4674731	1.1446e-26
C11_4674743	Chr. 6	4674743	1.1697e-25
C11_4674765	Chr. 6	4674765	5.1816e-27
C11_4674855	Chr. 6	4674855	1.4855e-21
C11_4674857	Chr. 6	4674857	1.4855e-21
C11_4674974	Chr. 6	4674974	7.2538e-22
C11_4675042	Chr. 6	4675042	2.3856e-22
C11_4675057	Chr. 6	4675057	1.741e-21
C11_4675073	Chr. 6	4675073	1.3809e-16
C11_4675079	Chr. 6	4675079	9.165e-16
C11_4675094	Chr. 6	4675094	4.5079e-20
C11_4675103	Chr. 6	4675103	9.0923e-20
C11_4675130	Chr. 6	4675130	5.2787e-18
C11_4675165	Chr. 6	4675165	3.0702e-19
C11_4675198	Chr. 6	4675198	2.4417e-20
C11_4675306	Chr. 6	4675306	8.9135e-21
C11_4675583	Chr. 6	4675583	7.4875e-26
C11_4675611	Chr. 6	4675611	7.8617e-28
C11_4675635	Chr. 6	4675635	1.3977e-25
C11_4675642	Chr. 6	4675642	3.0286e-26
C11_4675693	Chr. 6	4675693	3.3491e-27
C11_4675737	Chr. 6	4675737	1.0841e-29
C11_4675785	Chr. 6	4675785	1.6797e-30
C11_4675817	Chr. 6	4675817	2.529e-29
C11_4675953	Chr. 6	4675953	1.7087e-26
C11_4676000	Chr. 6	4676000	6.5527e-24
C11_4676021	Chr. 6	4676021	1.7674e-23
C11_4676064	Chr. 6	4676064	1.7129e-23
C11_4676300	Chr. 6	4676300	1.7623e-30
C11_4676343	Chr. 6	4676343	5.9124e-27
C11_4676353	Chr. 6	4676353	5.9124e-27
C11_4676378	Chr. 6	4676378	2.5938e-25
C11_4676396	Chr. 6	4676396	3.3791e-20
C11_4676404	Chr. 6	4676404	7.6919e-25
C11_4676733	Chr. 6	4676733	3.3612e-29
C11_4676809	Chr. 6	4676809	2.0515e-30
C11_4676833	Chr. 6	4676833	6.1927e-30
C11_4676859	Chr. 6	4676859	2.4589e-29
C11_4676901	Chr. 6	4676901	3.5943e-27
C11_4676936	Chr. 6	4676936	1.1086e-26
C11_4676947	Chr. 6	4676947	2.8967e-26
C11_4676952	Chr. 6	4676952	7.5951e-26
C11_4676983	Chr. 6	4676983	9.7818e-28
C11_4677040	Chr. 6	4677040	2.0515e-30
C11_4677072	Chr. 6	4677072	2.5264e-31
C11_4677089	Chr. 6	4677089	3.6148e-33
C11_4677137	Chr. 6	4677137	2.7557e-29
C11_4677206	Chr. 6	4677206	5.8074e-27
C11_4677210	Chr. 6	4677210	5.8074e-27
C11_4677265	Chr. 6	4677265	3.9424e-29
C11_4677344	Chr. 6	4677344	6.5588e-30
C11_4677365	Chr. 6	4677365	2.0739e-25
C11_4677601	Chr. 6	4677601	3.712e-21
C11_4677699	Chr. 6	4677699	1.0208e-32
C11_4678002	Chr. 6	4678002	2.9125e-31
C11_4678057	Chr. 6	4678057	2.3421e-27
C11_4678064	Chr. 6	4678064	6.7738e-27
C11_4678079	Chr. 6	4678079	1.3639e-23
C11_4678090	Chr. 6	4678090	3.3841e-24
C11_4678117	Chr. 6	4678117	7.6131e-24
C11_4678154	Chr. 6	4678154	3.6507e-25
C11_4678165	Chr. 6	4678165	5.0327e-20
C11_4678171	Chr. 6	4678171	1.7498e-19
C11_4678172	Chr. 6	4678172	1.7498e-19
C11_4678185	Chr. 6	4678185	6.1596e-19
C11_4678211	Chr. 6	4678211	1.281e-21
C11_4678215	Chr. 6	4678215	1.281e-21
C11_4678290	Chr. 6	4678290	1.9238e-24
C11_4678319	Chr. 6	4678319	9.2502e-22
C11_4678329	Chr. 6	4678329	2.6328e-21
C11_4678369	Chr. 6	4678369	6.4735e-20
C11_4678370	Chr. 6	4678370	5.6539e-21
C11_4678424	Chr. 6	4678424	1.1853e-27
C11_4678497	Chr. 6	4678497	6.2964e-25
C11_4678606	Chr. 6	4678606	3.5828e-29
C11_4678640	Chr. 6	4678640	5.5769e-24
C11_4678654	Chr. 6	4678654	7.1603e-26
C11_4678664	Chr. 6	4678664	1.1493e-22
C11_4678680	Chr. 6	4678680	2.055e-20
C11_4678706	Chr. 6	4678706	2.4262e-21
C11_4678721	Chr. 6	4678721	5.5663e-22
C11_4678739	Chr. 6	4678739	3.1682e-23
C11_4678754	Chr. 6	4678754	6.57e-23
C11_4678766	Chr. 6	4678766	1.0028e-24
C11_4678790	Chr. 6	4678790	4.7078e-26
C11_4678825	Chr. 6	4678825	3.2869e-32
C11_4678901	Chr. 6	4678901	5.2712e-31
C11_4678908	Chr. 6	4678908	5.4354e-31
C11_4678925	Chr. 6	4678925	2.4122e-29
C11_4678949	Chr. 6	4678949	1.0322e-28
C11_4678966	Chr. 6	4678966	3.1718e-30
C11_4678987	Chr. 6	4678987	6.42e-26
C11_4678988	Chr. 6	4678988	1.4968e-24
C11_4679040	Chr. 6	4679040	9.4824e-20
C11_4679058	Chr. 6	4679058	4.7865e-23
C11_4679098	Chr. 6	4679098	6.7225e-26
C11_4679139	Chr. 6	4679139	2.08e-27
C11_4679171	Chr. 6	4679171	8.0794e-27
C11_4679172	Chr. 6	4679172	3.3118e-27
C11_4679412	Chr. 6	4679412	2.9598e-29
C11_4679514	Chr. 6	4679514	2.1009e-24
C11_4679525	Chr. 6	4679525	4.8985e-24
C11_4679564	Chr. 6	4679564	6.2846e-27
C11_4679588	Chr. 6	4679588	3.3046e-26
C11_4679791	Chr. 6	4679791	1.0109e-25
C11_4679824	Chr. 6	4679824	3.0479e-24
C11_4680032	Chr. 6	4680032	5.6742e-30
C11_4680093	Chr. 6	4680093	2.0696e-26
C11_4680128	Chr. 6	4680128	8.2434e-32
C11_4680272	Chr. 6	4680272	1.0319e-36
C11_4680332	Chr. 6	4680332	5.4314e-51
C11_4680354	Chr. 6	4680354	8.8262e-34
C11_4680376	Chr. 6	4680376	8.6029e-26
C11_4680378	Chr. 6	4680378	3.7459e-26
C11_4680386	Chr. 6	4680386	5.8472e-25
C11_4682506	Chr. 6	4682506	1.3939e-23
C11_4682579	Chr. 6	4682579	4.6931e-32
C11_4682604	Chr. 6	4682604	9.6818e-34
C11_4682617	Chr. 6	4682617	7.713e-33
C11_4682713	Chr. 6	4682713	1.0763e-29
C11_4682721	Chr. 6	4682721	3.8347e-30
C11_4682816	Chr. 6	4682816	6.7404e-31
C11_4682951	Chr. 6	4682951	2.1627e-27
C11_4682959	Chr. 6	4682959	5.3617e-27
C11_4683047	Chr. 6	4683047	3.3182e-27
C11_4683082	Chr. 6	4683082	1.979e-26
C11_4683113	Chr. 6	4683113	3.8633e-18
C11_4683115	Chr. 6	4683115	1.4758e-19
C11_4683118	Chr. 6	4683118	2.1008e-22
C11_4683120	Chr. 6	4683120	3.1066e-21
C11_4683122	Chr. 6	4683122	3.1066e-21
C11_4683124	Chr. 6	4683124	5.1399e-21
C11_4683372	Chr. 6	4683372	1.5156e-27
C11_4683383	Chr. 6	4683383	1.5156e-27
C11_4683606	Chr. 6	4683606	3.454e-29
C11_4683716	Chr. 6	4683716	1.3319e-24
C11_4683751	Chr. 6	4683751	3.9824e-25
C11_4683755	Chr. 6	4683755	3.9824e-25
C11_4683768	Chr. 6	4683768	1.5362e-26
C11_4683806	Chr. 6	4683806	9.1041e-23
C11_4684031	Chr. 6	4684031	7.1622e-29
C11_4684042	Chr. 6	4684042	7.1622e-29
C11_4684304	Chr. 6	4684304	5.4824e-27
C11_4684615	Chr. 6	4684615	5.2421e-28
C11_4684619	Chr. 6	4684619	5.2421e-28
C11_4684664	Chr. 6	4684664	1.7079e-31
C11_4684733	Chr. 6	4684733	1.8724e-30
C11_4684814	Chr. 6	4684814	2.2605e-31
C11_4684893	Chr. 6	4684893	1.6783e-25
C11_4684925	Chr. 6	4684925	1.5049e-26
C11_4684966	Chr. 6	4684966	1.5293e-25
C11_4684974	Chr. 6	4684974	1.3559e-25
C11_4685060	Chr. 6	4685060	3.0437e-34
C11_4685065	Chr. 6	4685065	8.5085e-34
C11_4685074	Chr. 6	4685074	6.1474e-33
C11_4685235	Chr. 6	4685235	2.2126e-25
C11_4685276	Chr. 6	4685276	1.264e-25
C11_4685585	Chr. 6	4685585	4.5153e-30
C11_4685595	Chr. 6	4685595	4.5354e-28
C11_4685631	Chr. 6	4685631	1.092e-24
C11_4685632	Chr. 6	4685632	1.092e-24
C11_4685633	Chr. 6	4685633	1.092e-24
C11_4685719	Chr. 6	4685719	6.6672e-21
C11_4686015	Chr. 6	4686015	3.4631e-17
C11_4686045	Chr. 6	4686045	4.4397e-23
C11_4686105	Chr. 6	4686105	5.5041e-30
C11_4686108	Chr. 6	4686108	2.9428e-32
C11_4686180	Chr. 6	4686180	6.2145e-31
C11_4686264	Chr. 6	4686264	7.9351e-31
C11_4686271	Chr. 6	4686271	7.9351e-31
C11_4686283	Chr. 6	4686283	2.2938e-30
C11_4686346	Chr. 6	4686346	1.5826e-28
C11_4686617	Chr. 6	4686617	2.0587e-15
C11_4686711	Chr. 6	4686711	9.0121e-26
C11_4686727	Chr. 6	4686727	3.7959e-26
C11_4686740	Chr. 6	4686740	1.061e-26
C11_4686741	Chr. 6	4686741	2.5847e-26
C11_4686781	Chr. 6	4686781	7.1116e-22
C11_4687236	Chr. 6	4687236	3.4768e-19
C11_4687276	Chr. 6	4687276	1.5415e-30
C11_4687277	Chr. 6	4687277	1.5415e-30
C11_4687683	Chr. 6	4687683	2.3082e-16
C11_4687900	Chr. 6	4687900	2.0868e-30
C11_4687936	Chr. 6	4687936	4.3777e-30
C11_4688074	Chr. 6	4688074	9.8942e-29
C11_4688176	Chr. 6	4688176	1.2298e-29
C11_4688402	Chr. 6	4688402	3.0857e-26
C11_4688720	Chr. 6	4688720	2.6255e-19
C11_4688726	Chr. 6	4688726	3.7594e-19
C11_4688737	Chr. 6	4688737	1.8783e-19
C11_4688875	Chr. 6	4688875	1.2544e-34
C11_4689010	Chr. 6	4689010	5.8367e-31
C11_4690142	Chr. 6	4690142	1.1804e-20
C11_4690345	Chr. 6	4690345	1.8538e-31
C11_4690947	Chr. 6	4690947	6.7974e-27
C11_4691329	Chr. 6	4691329	3.6312e-29
C11_4691558	Chr. 6	4691558	2.1354e-28
C11_4691559	Chr. 6	4691559	2.1354e-28
C11_4691578	Chr. 6	4691578	6.639e-27
C11_4691610	Chr. 6	4691610	8.0076e-29
C11_4691743	Chr. 6	4691743	7.5433e-29
C11_4691755	Chr. 6	4691755	7.5433e-29
C11_4691773	Chr. 6	4691773	7.5433e-29
C11_4692268	Chr. 6	4692268	6.2959e-27
C11_4692878	Chr. 6	4692878	4.6537e-28
C11_4692883	Chr. 6	4692883	1.4649e-29
C11_4692900	Chr. 6	4692900	4.8097e-30
C11_4693074	Chr. 6	4693074	1.4185e-26
C11_4693843	Chr. 6	4693843	4.8346e-27
C11_4693920	Chr. 6	4693920	3.1072e-28
C11_4693983	Chr. 6	4693983	6.6494e-32
C11_4694082	Chr. 6	4694082	1.6813e-30
C11_4694290	Chr. 6	4694290	4.3078e-29
C11_4694333	Chr. 6	4694333	4.8694e-28
C11_4694368	Chr. 6	4694368	7.0202e-29
C11_4694402	Chr. 6	4694402	1.269e-27
C11_4694488	Chr. 6	4694488	7.4288e-26
C11_4694698	Chr. 6	4694698	6.6377e-30
C11_4694761	Chr. 6	4694761	1.735e-20
C11_4694766	Chr. 6	4694766	1.7027e-23
C11_4694775	Chr. 6	4694775	1.2969e-22
C11_4694782	Chr. 6	4694782	4.5571e-21
C11_4695054	Chr. 6	4695054	5.913e-29
C11_4695210	Chr. 6	4695210	1.2199e-33
C11_4695259	Chr. 6	4695259	5.8185e-28
C11_4695361	Chr. 6	4695361	1.7246e-27
C11_4695381	Chr. 6	4695381	6.3346e-28
C11_4695397	Chr. 6	4695397	6.4455e-27
C11_4695410	Chr. 6	4695410	4.8075e-26
C11_4695424	Chr. 6	4695424	1.1235e-25
C11_4695431	Chr. 6	4695431	1.3102e-22
C11_4695476	Chr. 6	4695476	1.6488e-26
C11_4695546	Chr. 6	4695546	1.8024e-33
C11_4695593	Chr. 6	4695593	2.0627e-28
C11_4695600	Chr. 6	4695600	5.3115e-28
C11_4695603	Chr. 6	4695603	1.5083e-26
C11_4695627	Chr. 6	4695627	5.5214e-29
C11_4695647	Chr. 6	4695647	3.9401e-31
C11_4695708	Chr. 6	4695708	2.9766e-25
C11_4695787	Chr. 6	4695787	7.8237e-25
C11_4695941	Chr. 6	4695941	4.0809e-29
C11_4696001	Chr. 6	4696001	9.4929e-32
C11_4696051	Chr. 6	4696051	9.9642e-32
C11_4696295	Chr. 6	4696295	1.6966e-28
C11_4696407	Chr. 6	4696407	6.8275e-31
C11_4696450	Chr. 6	4696450	8.2502e-32
C11_4696489	Chr. 6	4696489	2.3883e-28
C11_4696513	Chr. 6	4696513	4.7521e-27
C11_4696522	Chr. 6	4696522	4.1931e-29
C11_4696525	Chr. 6	4696525	4.1931e-29
C11_4696741	Chr. 6	4696741	2.2333e-28
C11_4696757	Chr. 6	4696757	5.9666e-28
C11_4696971	Chr. 6	4696971	9.3534e-36
C11_4697087	Chr. 6	4697087	7.6337e-30
C11_4697322	Chr. 6	4697322	3.0279e-32
C11_4697632	Chr. 6	4697632	5.0002e-28
C11_4697666	Chr. 6	4697666	4.8811e-28
C11_4698087	Chr. 6	4698087	2.0674e-28
C11_4698119	Chr. 6	4698119	2.3687e-32
C11_4698359	Chr. 6	4698359	1.9775e-30
C11_4698532	Chr. 6	4698532	7.8818e-31
C11_4698802	Chr. 6	4698802	1.1458e-26
C11_4698816	Chr. 6	4698816	8.6181e-26
C11_4699076	Chr. 6	4699076	5.3524e-30
C11_4699451	Chr. 6	4699451	3.0909e-33
C11_4699456	Chr. 6	4699456	3.0909e-33
C11_4699658	Chr. 6	4699658	1.3078e-29
C11_4700201	Chr. 6	4700201	3.2619e-26
C11_4700372	Chr. 6	4700372	1.0319e-31
C11_4700575	Chr. 6	4700575	3.8347e-30
C11_4701170	Chr. 6	4701170	1.8178e-38
C11_4701334	Chr. 6	4701334	7.4563e-25
C11_4702054	Chr. 6	4702054	1.011e-25
C11_4702059	Chr. 6	4702059	2.6832e-25
C11_4702083	Chr. 6	4702083	1.043e-26
C11_4702120	Chr. 6	4702120	1.2465e-24
C11_4702308	Chr. 6	4702308	5.5426e-28
C11_4702325	Chr. 6	4702325	5.5642e-30
C11_4702522	Chr. 6	4702522	3.3661e-26
C11_4702527	Chr. 6	4702527	3.3661e-26
C11_4702611	Chr. 6	4702611	2.044e-37
C11_4702624	Chr. 6	4702624	6.7106e-37
C11_4702646	Chr. 6	4702646	1.8036e-32
C11_4702658	Chr. 6	4702658	6.6185e-35
C11_4702675	Chr. 6	4702675	9.3358e-32
C11_4702708	Chr. 6	4702708	1.2309e-29
C11_4702717	Chr. 6	4702717	3.1571e-29
C11_4702726	Chr. 6	4702726	3.1571e-29
C11_4702811	Chr. 6	4702811	7.748e-25
C11_4702814	Chr. 6	4702814	4.2938e-26
C11_4702962	Chr. 6	4702962	8.0985e-29
C11_4702963	Chr. 6	4702963	8.0985e-29
C11_4703006	Chr. 6	4703006	2.1484e-30
C11_4703012	Chr. 6	4703012	2.1484e-30
C11_4703175	Chr. 6	4703175	1.0829e-25
C11_4703210	Chr. 6	4703210	1.2804e-24
C11_4703340	Chr. 6	4703340	1.1031e-29
C11_4703378	Chr. 6	4703378	2.2489e-27
C11_4703439	Chr. 6	4703439	1.0543e-28
C11_4703571	Chr. 6	4703571	5.9618e-31
C11_4703623	Chr. 6	4703623	2.9598e-29
C11_4703630	Chr. 6	4703630	4.8722e-28
C11_4703633	Chr. 6	4703633	1.8225e-28
C11_4703881	Chr. 6	4703881	2.7881e-21
C11_4704012	Chr. 6	4704012	9.7806e-23
C11_4704112	Chr. 6	4704112	1.9812e-25
C11_4704244	Chr. 6	4704244	1.2617e-25
C11_4704430	Chr. 6	4704430	2.1038e-24
C11_4704454	Chr. 6	4704454	9.3458e-25
C11_4704645	Chr. 6	4704645	1.2284e-25
C11_4704679	Chr. 6	4704679	5.4323e-23
C11_4704682	Chr. 6	4704682	5.5402e-23
C11_4704690	Chr. 6	4704690	2.0307e-21
C11_4704700	Chr. 6	4704700	2.0307e-21
C11_4704727	Chr. 6	4704727	3.6821e-17
C11_4704740	Chr. 6	4704740	5.2582e-21
C11_4704749	Chr. 6	4704749	1.6264e-20
C11_4704757	Chr. 6	4704757	4.8269e-20
C11_4704791	Chr. 6	4704791	4.3942e-19
C11_4704796	Chr. 6	4704796	1.0978e-17
C11_4704837	Chr. 6	4704837	1.4945e-23
C11_4704922	Chr. 6	4704922	8.354e-27
C11_4704986	Chr. 6	4704986	7.8943e-27
C11_4705046	Chr. 6	4705046	5.4496e-25
C11_4705069	Chr. 6	4705069	1.6111e-23
C11_4705084	Chr. 6	4705084	7.8838e-24
C11_4705086	Chr. 6	4705086	1.7059e-23
C11_4705123	Chr. 6	4705123	1.705e-24
C11_4705134	Chr. 6	4705134	1.673e-23
C11_4705143	Chr. 6	4705143	4.8729e-23
C11_4705160	Chr. 6	4705160	9.7973e-25
C11_4705168	Chr. 6	4705168	2.269e-25
C11_4705169	Chr. 6	4705169	2.269e-25
C11_4705181	Chr. 6	4705181	6.9827e-24
C11_4705183	Chr. 6	4705183	9.704e-26
C11_4705211	Chr. 6	4705211	1.1345e-28
C11_4705224	Chr. 6	4705224	2.1616e-31
C11_4705249	Chr. 6	4705249	2.7642e-29
C11_4705284	Chr. 6	4705284	9.7981e-26
C11_4705361	Chr. 6	4705361	9.8539e-30
C11_4705433	Chr. 6	4705433	3.8003e-27
C11_4705448	Chr. 6	4705448	2.3834e-26
C11_4705510	Chr. 6	4705510	3.6513e-27
C11_4705570	Chr. 6	4705570	8.0076e-29
C11_4705623	Chr. 6	4705623	3.4473e-29
C11_4705722	Chr. 6	4705722	7.1622e-29
C11_4705738	Chr. 6	4705738	7.4716e-28
C11_4705740	Chr. 6	4705740	2.2027e-26
C11_4705747	Chr. 6	4705747	7.4716e-28
C11_4706027	Chr. 6	4706027	2.2644e-20
C11_4706048	Chr. 6	4706048	2.0192e-25
C11_4706072	Chr. 6	4706072	1.6379e-24
C11_4706084	Chr. 6	4706084	4.0864e-23
C11_4706085	Chr. 6	4706085	4.0864e-23
C11_4706137	Chr. 6	4706137	9.8349e-26
C11_4706159	Chr. 6	4706159	4.7951e-28
C11_4706178	Chr. 6	4706178	1.7602e-25
C11_4706211	Chr. 6	4706211	7.6179e-25
C11_4706236	Chr. 6	4706236	1.5919e-26
C11_4706239	Chr. 6	4706239	6.5487e-28
C11_4706243	Chr. 6	4706243	6.1028e-30
C11_4706338	Chr. 6	4706338	1.272e-30
C11_4706370	Chr. 6	4706370	3.5943e-27
C11_4706513	Chr. 6	4706513	2.5342e-25
C11_4706519	Chr. 6	4706519	1.0783e-26
C11_4706781	Chr. 6	4706781	3.1561e-29
C11_4706966	Chr. 6	4706966	1.921e-31
C11_4707152	Chr. 6	4707152	1.0118e-32
C11_4707261	Chr. 6	4707261	5.1818e-27
C11_4707541	Chr. 6	4707541	6.4146e-31
C11_4707608	Chr. 6	4707608	2.0005e-31
C11_4707634	Chr. 6	4707634	7.4013e-32
C11_4707638	Chr. 6	4707638	2.0193e-31
C11_4707753	Chr. 6	4707753	2.6511e-28
C11_4707764	Chr. 6	4707764	1.3353e-26
C11_4707890	Chr. 6	4707890	2.2966e-33
C11_4707914	Chr. 6	4707914	1.4501e-29
C11_4708053	Chr. 6	4708053	3.1972e-20
C11_4708204	Chr. 6	4708204	2.165e-27
C11_4708375	Chr. 6	4708375	2.9598e-29
C11_4708436	Chr. 6	4708436	5.9731e-27
C11_4708507	Chr. 6	4708507	1.0621e-29
C11_4708530	Chr. 6	4708530	1.4805e-30
C11_4708581	Chr. 6	4708581	3.2349e-32
C11_4708711	Chr. 6	4708711	1.2856e-28
C11_4708797	Chr. 6	4708797	1.9995e-28
C11_4708816	Chr. 6	4708816	7.4684e-29
C11_4708905	Chr. 6	4708905	1.0828e-29
C11_4709113	Chr. 6	4709113	5.0364e-25
C11_4709141	Chr. 6	4709141	8.2951e-24
C11_4709170	Chr. 6	4709170	4.9558e-30
C11_4709268	Chr. 6	4709268	5.0786e-30
C11_4709521	Chr. 6	4709521	1.2973e-29
C11_4709666	Chr. 6	4709666	3.0812e-24
C11_4709687	Chr. 6	4709687	8.852e-24
C11_4709712	Chr. 6	4709712	3.3766e-23
C11_4709737	Chr. 6	4709737	4.0465e-21
C11_4709808	Chr. 6	4709808	9.2999e-28
C11_4709819	Chr. 6	4709819	1.5675e-26
C11_4709827	Chr. 6	4709827	1.5459e-26
C11_4709838	Chr. 6	4709838	1.1375e-28
C11_4709948	Chr. 6	4709948	1.3302e-12
C11_4710011	Chr. 6	4710011	1.4517e-23
C11_4710089	Chr. 6	4710089	6.8446e-31
C11_4710124	Chr. 6	4710124	2.0335e-31
C11_4710152	Chr. 6	4710152	5.3679e-32
C11_4710165	Chr. 6	4710165	6.4013e-32
C11_4710169	Chr. 6	4710169	6.4013e-32
C11_4711195	Chr. 6	4711195	2.8508e-27
C11_4711209	Chr. 6	4711209	7.82e-28
C11_4711227	Chr. 6	4711227	4.803e-23
C11_4711228	Chr. 6	4711228	7.4358e-28
C11_4711302	Chr. 6	4711302	2.9243e-21
C11_4711330	Chr. 6	4711330	2.3105e-29
C11_4711333	Chr. 6	4711333	9.4152e-26
C11_4711358	Chr. 6	4711358	4.1241e-26
C11_4711423	Chr. 6	4711423	1.2487e-33
C11_4711453	Chr. 6	4711453	1.0744e-32
C11_4711480	Chr. 6	4711480	1.4799e-27
C11_4711485	Chr. 6	4711485	2.857e-26
C11_4711508	Chr. 6	4711508	1.5915e-28
C11_4711638	Chr. 6	4711638	7.7419e-32
C11_4711678	Chr. 6	4711678	1.1897e-29
C11_4711708	Chr. 6	4711708	2.6902e-25
C11_4711713	Chr. 6	4711713	1.7086e-27
C11_4711729	Chr. 6	4711729	2.8174e-25
C11_4711773	Chr. 6	4711773	1.7436e-24
C11_4711919	Chr. 6	4711919	9.8729e-23
C11_4711940	Chr. 6	4711940	2.9591e-21
C11_4712010	Chr. 6	4712010	9.4166e-26
C11_4712096	Chr. 6	4712096	8.8844e-27
C11_4712171	Chr. 6	4712171	1.6518e-20
C11_4712227	Chr. 6	4712227	1.3124e-19
C11_4712337	Chr. 6	4712337	4.2839e-22
C11_4712348	Chr. 6	4712348	6.4417e-23
C11_4712354	Chr. 6	4712354	6.7462e-25
C11_4712359	Chr. 6	4712359	7.7557e-26
C11_4712372	Chr. 6	4712372	7.7557e-26
C11_4712389	Chr. 6	4712389	2.732e-25
C11_4712395	Chr. 6	4712395	9.7128e-25
C11_4712414	Chr. 6	4712414	3.5132e-24
C11_4712418	Chr. 6	4712418	1.6037e-24
C11_4712455	Chr. 6	4712455	1.0151e-29
C11_4712523	Chr. 6	4712523	4.8611e-30
C11_4712543	Chr. 6	4712543	1.2858e-29
C11_4712594	Chr. 6	4712594	2.0103e-31
C11_4712668	Chr. 6	4712668	2.7918e-20
C11_4712683	Chr. 6	4712683	4.9976e-24
C11_4712742	Chr. 6	4712742	2.4649e-27
C11_4712757	Chr. 6	4712757	2.4649e-27
C11_4712960	Chr. 6	4712960	7.842e-26
C11_4712980	Chr. 6	4712980	2.6762e-29
C11_4713017	Chr. 6	4713017	8.9966e-27
C11_4713129	Chr. 6	4713129	6.558e-12
C11_4713130	Chr. 6	4713130	4.2751e-17
C11_4713429	Chr. 6	4713429	6.0761e-27
C11_4713523	Chr. 6	4713523	2.644e-27
C11_4714205	Chr. 6	4714205	6.513e-29
C11_4714247	Chr. 6	4714247	4.078e-27
C11_4714257	Chr. 6	4714257	7.6005e-26
C11_4714290	Chr. 6	4714290	1.0893e-23
C11_4714293	Chr. 6	4714293	1.3268e-23
C11_4714300	Chr. 6	4714300	1.3268e-23
C11_4714314	Chr. 6	4714314	5.5331e-23
C11_4714719	Chr. 6	4714719	1.1712e-21
C11_4714744	Chr. 6	4714744	4.8736e-22
C11_4714748	Chr. 6	4714748	5.6504e-21
C11_4714763	Chr. 6	4714763	6.3038e-23
C11_4714783	Chr. 6	4714783	1.3495e-26
C11_4714857	Chr. 6	4714857	1.6338e-28
C11_4714880	Chr. 6	4714880	2.7819e-28
C11_4714921	Chr. 6	4714921	1.2224e-28
C11_4715057	Chr. 6	4715057	2.1788e-31
C11_4715066	Chr. 6	4715066	2.1788e-31
C11_4715131	Chr. 6	4715131	1.9081e-28
C11_4715139	Chr. 6	4715139	1.9081e-28
C11_4715150	Chr. 6	4715150	1.265e-29
C11_4715235	Chr. 6	4715235	1.043e-26
C11_4715240	Chr. 6	4715240	1.043e-26
C11_4715255	Chr. 6	4715255	1.1162e-26
C11_4715256	Chr. 6	4715256	2.9743e-28
C11_4715308	Chr. 6	4715308	6.0762e-26
C11_4715427	Chr. 6	4715427	5.7421e-26
C11_4715435	Chr. 6	4715435	3.3191e-27
C11_4715447	Chr. 6	4715447	3.3191e-27
C11_4715454	Chr. 6	4715454	3.4228e-27
C11_4715484	Chr. 6	4715484	1.9704e-29
C11_4715489	Chr. 6	4715489	5.5099e-29
C11_4715519	Chr. 6	4715519	4.5627e-28
C11_4715532	Chr. 6	4715532	1.3562e-27
C11_4715549	Chr. 6	4715549	1.3562e-27
C11_4715575	Chr. 6	4715575	1.6053e-24
C11_4715682	Chr. 6	4715682	1.2618e-21
C11_4715692	Chr. 6	4715692	4.9963e-15
C11_4715931	Chr. 6	4715931	1.133e-27
C11_4715933	Chr. 6	4715933	1.133e-27
C11_4715965	Chr. 6	4715965	3.4376e-27
C11_4716008	Chr. 6	4716008	1.3576e-24
C11_4716070	Chr. 6	4716070	5.913e-29
C11_4716217	Chr. 6	4716217	3.5527e-21
C11_4716218	Chr. 6	4716218	2.4254e-25
C11_4716238	Chr. 6	4716238	6.7766e-25
C11_4716272	Chr. 6	4716272	5.0301e-16
C11_4716304	Chr. 6	4716304	1.5229e-18
C11_4716344	Chr. 6	4716344	3.8602e-15
C11_4716489	Chr. 6	4716489	3.4003e-29
C11_4716618	Chr. 6	4716618	1.1222e-29
C11_4716663	Chr. 6	4716663	2.8991e-30
C11_4716675	Chr. 6	4716675	7.4851e-30
C11_4716678	Chr. 6	4716678	1.937e-29
C11_4716745	Chr. 6	4716745	6.3977e-22
C11_4716748	Chr. 6	4716748	6.3977e-22
C11_4716749	Chr. 6	4716749	6.3977e-22
C11_4716752	Chr. 6	4716752	6.3977e-22
C11_4716772	Chr. 6	4716772	2.8122e-23
C11_4716818	Chr. 6	4716818	4.039e-22
C11_4716822	Chr. 6	4716822	1.9025e-22
C11_4716830	Chr. 6	4716830	3.777e-23
C11_4716854	Chr. 6	4716854	5.6203e-22
C11_4716886	Chr. 6	4716886	6.961e-20
C11_4716893	Chr. 6	4716893	2.5157e-24
C11_4716944	Chr. 6	4716944	7.7863e-31
C11_4717072	Chr. 6	4717072	5.467e-28
C11_4717097	Chr. 6	4717097	9.9206e-27
C11_4717298	Chr. 6	4717298	5.7603e-11
C11_4717585	Chr. 6	4717585	5.523e-27
C11_4717684	Chr. 6	4717684	7.1988e-26
C11_4717744	Chr. 6	4717744	2.4842e-15
C11_4717748	Chr. 6	4717748	4.7909e-22
C11_4717761	Chr. 6	4717761	2.3131e-22
C11_4717841	Chr. 6	4717841	2.5667e-24
[truncated: 145 more rows]
