# Supplementary material for: A SNP Mutation of SiCRC Regulates Seed Number Per Capsule and Capsule Length of cs1 Mutant in Sesame
Source: Int J Mol Sci. 2019 Aug 20;20(16):4056. doi: 10.3390/ijms20164056 (PMC6720709; doi:10.3390/ijms20164056)
Supplement: Supplementary file 1 [file ijms-20-04056-s001.zip › ijms-543758 sp revised 8.12 original/Supplemental folder/Table S5.xlsx]

## Sheet: Sheet1
Table S5. Variants information of 620 sesame germplasm accessions in target region
Contig	Genome position	Reference call	Alternative call
C11	4502464	CA	C
C11	4502965	A	T
C11	4503118	C	G,A
C11	4503476	T	A
C11	4503958	G	T
C11	4503991	C	A
C11	4504210	T	TC
C11	4504250	T	A
C11	4504789	A	G
C11	4504913	G	A
C11	4505390	C	A
C11	4505495	A	C,T
C11	4505644	T	C,G
C11	4505645	G	C
C11	4505732	C	G
C11	4505794	AT	A
C11	4506082	T	A
C11	4506190	A	T
C11	4506535	T	A
C11	4506586	C	T,A
C11	4506832	C	T
C11	4507774	G	A
C11	4507796	T	C
C11	4507930	G	A
C11	4507945	A	G,T
C11	4507968	G	A,T
C11	4507990	T	C
C11	4508010	C	T
C11	4508058	T	C
C11	4508360	A	C
C11	4508637	TAC	T
C11	4508800	ACAAAGAG	A
C11	4508865	C	T
C11	4508920	C	A
C11	4509064	T	A
C11	4509203	G	A
C11	4509288	C	A
C11	4509447	C	T
C11	4509700	AT	A
C11	4509807	A	T
C11	4509912	T	C
C11	4510008	A	G
C11	4510111	A	T
C11	4510334	A	T
C11	4510389	G	A
C11	4510920	T	C
C11	4510969	AG	A
C11	4511021	T	A
C11	4511189	C	A
C11	4511222	T	C
C11	4511294	C	T
C11	4511440	C	T
C11	4511495	CA	C
C11	4511504	A	T
C11	4511574	A	T,G
C11	4511597	G	GA
C11	4511605	A	C
C11	4511805	T	C
C11	4511808	T	C
C11	4511809	A	T
C11	4511829	C	T
C11	4511840	C	T
C11	4511843	A	G
C11	4511892	A	G
C11	4511893	G	A
C11	4511901	C	G,A
C11	4511915	C	CAATAAT
C11	4511923	T	C
C11	4511929	T	C
C11	4511930	T	G
C11	4511937	T	A
C11	4511951	A	G
C11	4511973	C	G
C11	4511978	TA	T
C11	4511984	G	T,A
C11	4511992	A	G
C11	4512019	T	G
C11	4512112	A	G
C11	4512243	A	G
C11	4512329	T	C
C11	4512354	A	AT
C11	4512389	G	A
C11	4512416	G	T
C11	4512425	A	G
C11	4512507	AT	A
C11	4512528	G	C
C11	4512533	G	GAT
C11	4512543	C	T
C11	4512556	A	C
C11	4512558	G	T
C11	4512611	TA	T
C11	4512637	G	A,T
C11	4512888	A	T
C11	4512946	AT	A
C11	4513049	G	A
C11	4513055	G	A,T
C11	4513101	C	T
C11	4513125	T	C
C11	4513156	G	A
C11	4513186	G	A
C11	4513272	A	G
C11	4513273	G	A
C11	4513361	G	GA
C11	4513439	A	T
C11	4513440	T	TA
C11	4514132	T	A
C11	4514134	T	C
C11	4514200	A	G
C11	4514302	G	A
C11	4514369	G	C
C11	4514370	G	A
C11	4514384	G	GA
C11	4514399	G	A
C11	4514404	C	T
C11	4514409	G	C
C11	4514412	G	C
C11	4514440	T	C
C11	4514590	A	T
C11	4514601	T	TA
C11	4514607	T	C
C11	4514615	T	A
C11	4514631	C	T
C11	4514672	A	T
C11	4514674	C	A
C11	4514772	G	A
C11	4514826	A	G
C11	4514901	G	A
C11	4514905	A	T
C11	4514924	C	T
C11	4514930	G	A
C11	4514967	C	T
C11	4514986	T	C
C11	4515026	G	A
C11	4515048	A	ACT
C11	4515057	C	A
C11	4515065	CATAA	C
C11	4515108	C	G
C11	4515161	T	G
C11	4515226	T	C
C11	4515240	TCAG	T
C11	4515243	GCA	G
C11	4515433	TC	T
C11	4515472	C	A
C11	4515499	TGGA	T
C11	4515750	T	C
C11	4515767	T	C
C11	4515796	T	A
C11	4515828	T	C
C11	4515851	G	A,C
C11	4515900	T	TTA
C11	4516053	G	GC
C11	4516073	G	A
C11	4516084	C	T,G
C11	4516095	G	A
C11	4516113	A	T
C11	4516150	T	G
C11	4516169	G	A
C11	4516543	AG	A
C11	4516861	C	T
C11	4516873	C	T
C11	4516913	T	C
C11	4516938	G	A
C11	4516958	G	A
C11	4516994	A	T
C11	4517227	T	A
C11	4517232	GTT	G
C11	4517238	TA	T
C11	4517242	TAATGGAGTTA	T
C11	4517274	G	A
C11	4517336	C	A
C11	4517348	T	A
C11	4517364	T	A
C11	4517381	C	T
C11	4517400	T	A
C11	4517427	C	A
C11	4517473	G	A
C11	4517523	A	G
C11	4517575	T	C
C11	4517584	TTA	T
C11	4517608	C	T
C11	4517632	T	C
C11	4517650	A	AG
C11	4517654	A	G
C11	4517673	T	C
C11	4517928	C	T
C11	4517950	C	G
C11	4517989	G	C
C11	4518004	C	G
C11	4518050	G	C
C11	4518171	T	G
C11	4518235	T	A
C11	4518251	A	C
C11	4518257	A	T
C11	4518259	A	AAAT
C11	4518266	C	T
C11	4518308	T	A
C11	4518316	A	G
C11	4518322	G	A
C11	4518347	C	T
C11	4518362	TTA	T
C11	4518388	G	GA
C11	4518596	C	A
C11	4518732	C	G
C11	4518735	A	G
C11	4518776	C	T,A
C11	4518859	GAAAAA	G
C11	4518869	A	G
C11	4519054	A	AC
C11	4519056	T	TATA
C11	4519221	T	C
C11	4519224	CTGT	C
C11	4519229	TTTAAGGTGAA	T
C11	4519242	ATC	A
C11	4519247	AT	A
C11	4519275	GTT	G
C11	4519300	G	C
C11	4519337	G	C
C11	4519338	A	G
C11	4519432	A	G
C11	4519443	G	C
C11	4519488	G	A
C11	4519493	G	A,T
C11	4519554	T	G
C11	4519674	T	C
C11	4519697	CTA	C
C11	4519732	GTAC	G
C11	4519785	A	T
C11	4519837	T	A
C11	4519903	C	A
C11	4520090	C	A
C11	4520117	A	G
C11	4520162	G	A
C11	4520401	T	C
C11	4520601	ATT	A
C11	4520604	T	A
C11	4520625	A	T
C11	4520631	T	C
C11	4520657	C	G,A
C11	4520719	T	C
C11	4520742	T	C
C11	4520819	T	C
C11	4520854	A	C
C11	4520858	A	T
C11	4520873	ATTTTTT	A
C11	4520880	AT	A
C11	4520909	T	C
C11	4520937	G	A
C11	4520954	A	G
C11	4520964	AT	A
C11	4521072	T	A
C11	4521077	G	A
C11	4521172	T	C
C11	4521173	G	A
C11	4521174	GA	G
C11	4521216	C	T
C11	4521338	T	C
C11	4521363	A	T
C11	4521479	G	A
C11	4521500	A	G
C11	4521526	G	A
C11	4521611	A	G,T
C11	4521805	G	A
C11	4521838	T	C
C11	4521847	G	GAA
C11	4521857	AC	A
C11	4521859	T	TAA
C11	4521873	A	G
C11	4521880	A	G
C11	4521888	A	G
C11	4521892	A	G
C11	4521897	T	C
C11	4521903	A	G
C11	4521910	TAAA	T
C11	4521914	TTTG	T
C11	4522056	A	C
C11	4522060	T	A
C11	4522072	A	G
C11	4522087	G	A
C11	4522302	T	C
C11	4522349	G	A,T
C11	4522358	A	C
C11	4522368	C	T
C11	4522370	A	AT
C11	4522558	G	A
C11	4522770	C	T
C11	4522810	G	A
C11	4522879	T	A
C11	4522993	AT	A
C11	4523026	A	G
C11	4523040	T	G
C11	4523061	C	T
C11	4523064	T	G
C11	4523132	C	T
C11	4523147	A	T
C11	4523148	G	T
C11	4523155	T	C
C11	4523173	A	C
C11	4523194	C	A
C11	4523322	C	T
C11	4523422	A	AG
C11	4523431	C	T
C11	4523447	T	C
C11	4523664	T	C
C11	4523667	A	G,T
C11	4523712	T	C
C11	4523748	A	C
C11	4523779	C	A
C11	4523876	A	T
C11	4523890	A	G
C11	4523892	G	A
C11	4523903	A	T
C11	4523909	T	C
C11	4523939	T	C
C11	4523946	T	C
C11	4524007	G	A
C11	4524069	A	C
C11	4524171	A	G
C11	4524191	A	G
C11	4524221	C	A
C11	4524226	A	C
C11	4524266	C	T
C11	4524274	T	C
C11	4524310	A	G
C11	4524361	T	A
C11	4524383	A	C
C11	4524387	A	G
C11	4524455	C	T
C11	4524461	T	C
C11	4524465	T	C
C11	4524470	T	G
C11	4525056	G	A,T
C11	4525185	T	C
C11	4525326	T	C
C11	4525344	A	G
C11	4525425	GAAAAA	G
C11	4525433	A	ATTTTT
C11	4525451	TA	T
C11	4525645	A	C
C11	4525663	A	G
C11	4525688	G	A
C11	4525693	A	T
C11	4525715	T	A
C11	4525751	T	C
C11	4525754	GA	G
C11	4525965	A	G
C11	4525980	T	TA
C11	4526033	C	T
C11	4526043	T	C
C11	4526057	T	G,A
C11	4526077	G	T
C11	4526084	G	T
C11	4526098	C	T
C11	4526156	C	G
C11	4526162	A	G
C11	4526163	T	TA
C11	4526318	T	C
C11	4526337	A	G
C11	4526455	C	T
C11	4526553	ATG	A
C11	4526556	T	A
C11	4526574	A	AATAAACCAC
C11	4526647	A	T
C11	4526650	A	G
C11	4526782	G	A,C
C11	4526820	T	TA
C11	4526892	GAGA	G
C11	4526972	T	A
C11	4526973	T	C
C11	4526979	A	G
C11	4527013	G	A,T
C11	4527102	C	T
C11	4527114	G	A
C11	4527139	T	G
C11	4527216	A	G,T
C11	4527217	G	T
C11	4527228	C	G
C11	4527524	A	AGATT
C11	4527599	T	G,C
C11	4527621	T	C
C11	4527687	G	A
C11	4527754	G	A
C11	4527810	T	C
C11	4527944	C	T
C11	4528041	G	A
C11	4528110	A	G
C11	4528111	A	G
C11	4528858	T	C
C11	4528868	A	C
C11	4528903	G	C
C11	4529001	C	G
C11	4529456	A	G
C11	4529535	A	T
C11	4529691	G	C
C11	4529692	C	T
C11	4530029	G	T
C11	4530051	A	G
C11	4530103	A	G
C11	4530320	C	T
C11	4530392	CA	C
C11	4530416	A	G
C11	4530557	T	C
C11	4530899	A	AT
C11	4531417	A	ATAAATTTGTAC
C11	4531572	C	T
C11	4531585	TA	T
C11	4531645	TTATA	T
C11	4531770	A	T
C11	4531908	TGATAAAATATTGA	T
C11	4532044	G	A
C11	4532090	A	G
C11	4532107	C	A
C11	4532144	A	C
C11	4532222	A	G
C11	4532317	T	G
C11	4532440	G	A
C11	4532473	G	A
C11	4532688	G	A
C11	4532872	T	C
C11	4532952	A	C
C11	4533027	G	A
C11	4533143	C	T
C11	4533191	G	A
C11	4533199	C	T
C11	4533232	C	T
C11	4533260	C	T,A
C11	4533278	A	G
C11	4533304	G	A
C11	4533327	T	G
C11	4533332	C	T
C11	4533342	C	T
C11	4533346	T	G
C11	4533348	T	C
C11	4533380	G	A
C11	4533397	CA	C
C11	4533496	G	T
C11	4533511	A	G
C11	4533935	C	T
C11	4533972	C	T
C11	4533985	T	A
C11	4534002	A	G
C11	4534011	A	G
C11	4534066	G	A
C11	4534228	C	T
C11	4534249	A	G
C11	4534287	C	T
C11	4534339	T	C
C11	4534347	A	G
C11	4534406	C	T
C11	4534425	T	TC
C11	4534466	AT	A
C11	4534584	G	A
C11	4534585	A	G
C11	4534899	G	T
C11	4535035	T	TA
C11	4535135	A	G,T
C11	4535196	T	C,A
C11	4535197	C	T,A
C11	4535218	T	C
C11	4535234	G	A
C11	4535278	A	G
C11	4535348	T	A
C11	4535360	A	G
C11	4535468	C	T
C11	4535470	A	G
C11	4535509	C	T
C11	4535511	C	T
C11	4535536	C	T
C11	4535590	A	AT
C11	4535593	A	ATATGTG
C11	4535682	A	T
C11	4535689	C	CCT
C11	4535702	A	C
C11	4535704	A	C
C11	4536101	A	G
C11	4536107	A	G
C11	4536147	A	G
C11	4536155	G	C
C11	4536161	A	G
C11	4536165	T	C
C11	4536171	T	A
C11	4536202	A	G
C11	4536207	C	T
C11	4536221	T	C
C11	4536243	A	T
C11	4536281	C	T
C11	4536285	A	T
C11	4536309	C	T
C11	4536325	T	TA
C11	4536329	T	C
C11	4536412	T	C
C11	4536433	T	C
C11	4536496	C	T
C11	4536549	A	C
C11	4536583	A	T
C11	4536625	A	G,T
C11	4536657	T	TAGAG
C11	4536795	TTAAA	T
C11	4536796	TAAAA	N
C11	4536981	G	T
C11	4537015	A	C
C11	4537019	AT	A
C11	4537020	TTAA	TA,T
C11	4537021	TAA	N
C11	4537034	C	G
C11	4537290	C	A
C11	4537318	T	C
C11	4537329	G	A
C11	4537354	G	A
C11	4537370	C	T
C11	4537384	C	T
C11	4537398	T	A
C11	4537625	T	C,A
C11	4537650	A	C
C11	4537683	A	T
C11	4537690	C	T
C11	4537733	C	G,A
C11	4537744	A	T
C11	4537788	T	C,A
C11	4537808	C	T
C11	4537815	T	C
C11	4538116	A	G
C11	4538163	C	T
C11	4538183	A	G
C11	4538193	T	C,A
C11	4538367	A	G
C11	4538387	A	C
C11	4538409	C	T
C11	4538581	G	GA
C11	4538603	A	G
C11	4538787	C	T,A
C11	4538814	G	GTCTCT
C11	4538825	G	C
C11	4538839	T	C
C11	4538897	T	C
C11	4538907	A	G
C11	4538994	T	C
C11	4539115	T	G
C11	4539192	T	C
C11	4539245	A	G
C11	4539268	C	T
C11	4539398	A	T
C11	4539503	G	A,T
C11	4539523	A	G
C11	4539578	C	T
C11	4539584	T	C
C11	4539613	T	C
C11	4539617	A	T
C11	4539729	A	G
C11	4539839	A	G,T
C11	4539866	C	A
C11	4539902	G	T
C11	4539924	G	T
C11	4539985	C	G,T
C11	4539988	T	C
C11	4540011	C	T
C11	4540030	T	C
C11	4540051	C	G
C11	4540067	C	T
C11	4540114	T	C
C11	4540127	T	C
C11	4540186	G	T
C11	4540297	T	A
C11	4540325	G	A
C11	4540370	C	A
C11	4540403	G	A
C11	4540417	G	T
C11	4540427	A	G
C11	4540474	A	T
C11	4540556	T	G,C
C11	4540575	A	C
C11	4540612	G	T
C11	4540666	A	G
C11	4540703	A	G
C11	4540749	T	C
C11	4540759	C	T
C11	4540780	A	G
C11	4540827	G	A
C11	4540865	A	G
C11	4540866	T	C
C11	4540877	G	A
C11	4541165	G	A
C11	4541167	C	T
C11	4541173	G	A
C11	4541214	T	TA
C11	4541287	A	AATAT
C11	4541288	CTA	C
C11	4541350	AT	A
C11	4541393	C	T
C11	4541436	T	C
C11	4541673	A	C
C11	4541710	A	G
C11	4541724	G	A,T
C11	4541751	G	A
C11	4541769	G	C,A
C11	4541845	A	G
C11	4541853	A	G
C11	4541860	A	T
C11	4541863	C	T
C11	4541877	G	A
C11	4541968	A	G
C11	4541996	C	T
C11	4541997	G	C
C11	4542008	T	C
C11	4542138	T	A
C11	4542166	C	CT
C11	4542169	A	ATTT
C11	4542199	TGC	T
C11	4542216	G	A
C11	4542237	C	T
C11	4542317	G	C
C11	4542319	C	T
C11	4542628	G	A
C11	4542662	A	G
C11	4542681	C	T,A
C11	4542684	C	T
C11	4542817	G	T
C11	4542954	C	T
C11	4543032	G	A
C11	4543131	A	G
C11	4543133	A	G
C11	4543169	A	T
C11	4543180	A	T
C11	4543189	T	TC
C11	4543219	A	G,T
C11	4543229	G	A
C11	4543241	AT	A
C11	4543385	C	T
C11	4543424	A	G
C11	4543437	A	G
C11	4543442	T	A
C11	4543463	T	A
C11	4543489	AT	A
C11	4543504	T	G
C11	4543629	T	A
C11	4543678	C	T
C11	4543694	AT	A
C11	4543716	T	G
C11	4543737	A	G
C11	4543764	G	A
C11	4543771	G	GTT
C11	4543804	C	A
C11	4543816	T	G
C11	4543832	C	A
C11	4543937	A	T
C11	4543953	TA	T
C11	4543955	A	G
C11	4543964	A	C
C11	4543978	C	T
C11	4544216	CAT	C
C11	4544220	T	C
C11	4544436	G	A,T
C11	4544459	G	A
C11	4544903	G	A
C11	4544915	A	C
C11	4545286	CTG	C
C11	4545288	G	C
C11	4545294	C	T
C11	4545557	A	T
C11	4546093	G	A
C11	4546393	T	G
C11	4546539	C	T
C11	4546576	C	T
C11	4546650	G	A
C11	4546713	A	G
C11	4546781	T	C
C11	4546868	A	G
C11	4546873	A	G
C11	4547126	C	T
C11	4547357	T	G
C11	4547389	T	G,A
C11	4547390	A	G
C11	4547391	C	A
C11	4547429	C	T
C11	4547799	C	T
C11	4547984	A	T
C11	4548123	C	T
C11	4548126	G	A
C11	4548169	C	T
C11	4548267	A	C
C11	4548357	C	T
C11	4548428	G	A
C11	4548461	T	C
C11	4548583	G	T
C11	4548634	T	C
C11	4548703	T	A
C11	4548726	G	A
C11	4548746	T	G
C11	4548884	G	C
C11	4548952	T	C
C11	4548958	C	T
C11	4548998	T	G,C
C11	4549192	A	G
C11	4549212	A	AT
C11	4549239	G	A,C
C11	4549249	A	G,C
C11	4549258	C	T
C11	4549274	C	CA
C11	4550077	TA	T
C11	4550171	C	T
C11	4550187	G	T
C11	4550195	G	A
C11	4550241	G	A
C11	4550372	T	A
C11	4550406	T	C
C11	4550444	TGA	TAGA,T
C11	4550445	G	GA
C11	4550720	G	A
C11	4552130	A	G
C11	4552893	C	T
C11	4553971	T	A
C11	4554421	T	A
C11	4554454	A	T
C11	4555529	T	A
C11	4555781	A	C
C11	4556119	A	C
C11	4556146	A	G
C11	4556215	C	CG
C11	4556226	G	A
C11	4556300	T	C
C11	4556378	T	A
C11	4556537	T	C
C11	4556642	C	A
C11	4557135	C	T
C11	4557373	A	C
C11	4557384	C	T
C11	4557516	C	T
C11	4557865	A	G
C11	4558034	C	T
C11	4558286	C	T
C11	4558458	C	T
C11	4558962	G	A
C11	4559102	G	A
C11	4559157	C	T
C11	4559199	T	C,G
C11	4559346	G	C,A
C11	4559583	C	T
C11	4559592	T	G,A
C11	4559613	G	A
C11	4559964	T	C
C11	4559967	G	A
C11	4560663	G	A
C11	4560890	T	TAA
C11	4560930	T	G
C11	4561212	G	A
C11	4561214	A	T
C11	4561224	GTTTTT	G
C11	4561265	G	A
C11	4561274	A	T
C11	4561278	C	T
C11	4561346	C	T
C11	4561370	C	T
C11	4561460	T	C
C11	4561743	T	A
C11	4562045	A	AT
C11	4562226	G	A
C11	4562245	A	G
C11	4562261	C	T
C11	4562275	T	C
C11	4562282	C	CA
C11	4562293	C	G
C11	4562301	A	G
C11	4562307	G	T
C11	4562364	T	A
C11	4562399	C	A
C11	4562510	G	A
C11	4562536	A	G
C11	4562544	G	A
C11	4562654	G	A
C11	4562659	G	A
C11	4562671	C	G
C11	4562675	G	C
C11	4562692	A	T
C11	4562780	G	A
C11	4562783	G	A
C11	4562800	T	C
C11	4563060	G	A
C11	4563386	G	A
C11	4563445	T	C
C11	4563912	TC	T
C11	4563914	ACTTTCGGTCTCATTTCTGC	A
C11	4564012	T	C
C11	4564053	ATCCTTCTTCATTGCTAATTTTCTT	A
C11	4564080	C	A
C11	4564081	C	G
C11	4564147	G	T
C11	4565933	C	T
C11	4566084	G	A
C11	4566096	C	T,A
C11	4566240	T	A
C11	4566359	C	T
C11	4566541	A	T
C11	4566874	C	G
C11	4566892	G	A
C11	4566998	G	A
C11	4567000	T	A
C11	4567086	A	G
C11	4567307	AT	A
C11	4567328	C	T
C11	4567347	G	A
C11	4567481	A	C
C11	4567595	G	A
C11	4567808	A	C
C11	4568007	C	T
C11	4568011	C	T
C11	4568277	G	A
C11	4568289	G	A
C11	4568348	C	CAG
C11	4568552	A	G
C11	4568655	T	C
C11	4568902	A	T
C11	4568915	A	G
C11	4569203	G	C
C11	4569235	T	A
C11	4569473	C	T
C11	4569600	T	C
C11	4569606	T	G
C11	4569669	AT	A
C11	4569671	CAAAT	C
C11	4569690	A	G
C11	4569886	C	T
C11	4569927	C	G
C11	4569967	C	T
C11	4570006	C	T
C11	4570560	T	C
C11	4570583	G	T
C11	4570659	C	T
C11	4570932	C	T
C11	4571330	T	G
C11	4571865	C	CAT
C11	4572388	C	A
C11	4572488	G	A
C11	4572490	G	C,T
C11	4572886	A	G
C11	4572887	C	A
C11	4573018	G	T
C11	4573685	G	T
C11	4573696	A	G
C11	4573737	C	G,T
C11	4574198	G	A
C11	4574686	T	C
C11	4574864	G	T
C11	4575022	C	T
C11	4575056	T	C
C11	4575102	G	T
C11	4575113	T	G
C11	4575167	T	A
C11	4575198	T	C
C11	4575313	G	A
C11	4575387	C	A
C11	4575435	T	TA
C11	4575463	G	A
C11	4575494	T	C
C11	4575544	G	C
C11	4575584	C	T
C11	4575658	T	C
C11	4575660	A	G
C11	4575705	T	C
C11	4575831	G	A
C11	4575851	A	ATG
C11	4575902	T	G
C11	4575934	A	AT
C11	4575938	C	T
C11	4575944	C	T
C11	4575975	C	T
C11	4575983	CT	C
C11	4576046	A	AT
C11	4576079	G	A
C11	4576175	C	T
C11	4576210	C	T
C11	4576241	C	T
C11	4576253	A	G
C11	4576286	A	G
C11	4576297	C	T
C11	4576312	T	C
C11	4576444	G	T
C11	4576918	T	A
C11	4576953	A	T
C11	4576984	A	G
C11	4577245	AG	A
C11	4577317	G	A
C11	4577319	T	C
C11	4577397	G	A
C11	4577412	A	G
C11	4577475	G	A,T
C11	4577675	A	G
C11	4577840	G	A
C11	4577959	T	C
C11	4578085	A	AT
C11	4578098	T	C
C11	4578195	T	G
C11	4578201	C	T
C11	4578205	C	T
C11	4578285	C	G
C11	4578292	G	A
C11	4578293	G	A
C11	4578328	C	A
C11	4578331	C	T
C11	4578349	G	C,A
C11	4578445	A	G
C11	4578559	T	C
C11	4578581	T	A
C11	4578605	GTT	G
C11	4578615	TTTA	T
C11	4578616	TTA	N
C11	4578640	A	C
C11	4578693	T	G
C11	4578696	ATTACTAAAAATTCGAGTGATGGTCATAATGATTTGATTAATTTGCATGATCTCAAATTTTCATTATGTACTTTTTACAATAAACTAATTATGTATATTTTTAAGCCACATTTGGTTAAAATTTACATGCAAAACATGCTTATTTAATACTTTATCT	A
C11	4578731	G	A
C11	4578782	A	G
C11	4578792	A	AT
C11	4578829	A	G
C11	4578863	A	T
C11	4578935	G	A
C11	4578941	G	A
C11	4578947	C	T,A
C11	4578949	A	G
C11	4578973	A	G
C11	4578985	G	A
C11	4578998	T	A
C11	4579036	A	AT
C11	4579041	G	A
C11	4579050	C	T
C11	4579106	A	G
C11	4579126	A	C
C11	4579152	G	A
C11	4579156	G	A
C11	4579167	C	T
C11	4579182	G	C
C11	4579220	C	G
C11	4579255	G	A
C11	4579301	CA	C
C11	4579335	G	A
C11	4579344	C	T
C11	4579359	G	C
C11	4579391	A	C
C11	4579412	C	A
C11	4579414	C	A
C11	4579439	A	G
C11	4579474	G	A
C11	4579476	G	C
C11	4579481	C	T
C11	4579484	A	G
C11	4579488	AC	A
C11	4579495	C	A
C11	4579521	G	C,A
C11	4579522	A	G
C11	4579551	T	C
C11	4579559	C	T
C11	4579572	A	G
C11	4579632	T	TA
C11	4579642	C	T
C11	4579756	C	T
C11	4579782	C	T
C11	4579878	G	A
C11	4579926	A	C
C11	4579936	T	C,A
C11	4579940	G	T
C11	4579954	T	C
C11	4579970	G	A
C11	4579973	ATC	A
C11	4579976	A	G
C11	4579983	T	C
C11	4579994	C	T
C11	4579995	C	T,A
C11	4580024	A	G
C11	4580029	G	C,A
C11	4580031	AT	A
C11	4580095	T	C
C11	4580104	C	T
C11	4580112	C	T
C11	4580146	C	T
C11	4580172	C	G
C11	4580292	A	G
C11	4580319	A	G
C11	4580352	C	T
C11	4580367	C	T
C11	4580421	G	A
C11	4580441	A	G
C11	4580469	TG	T
C11	4580470	GT	G
C11	4580471	T	A
C11	4580473	T	C
C11	4580484	T	A
C11	4580493	TA	T
C11	4580516	A	AG
C11	4580517	A	ACTT
C11	4580525	G	A
C11	4580535	A	G
C11	4580554	C	A
C11	4580576	C	T
C11	4580587	G	GA
C11	4580621	T	G
C11	4580701	C	T
C11	4580707	A	T
C11	4580715	T	A
C11	4580717	G	A
C11	4580731	G	A
C11	4580739	C	CG
C11	4580758	C	A
C11	4580766	C	T
C11	4580777	G	A
C11	4580835	A	G
C11	4580903	C	A,T
C11	4581023	A	G
C11	4581066	G	A
C11	4581172	A	G
C11	4581245	T	A
C11	4581269	C	T
C11	4581277	G	C
C11	4581292	A	AT
C11	4581305	A	G
C11	4581318	T	TA
C11	4581335	C	G
C11	4581339	C	T
C11	4581345	T	G
C11	4581350	C	CG
C11	4581359	ACCTAGG	A
C11	4581370	G	A
C11	4581385	G	A
C11	4581391	T	C
C11	4581451	C	T
C11	4581455	C	T
C11	4581481	G	T
C11	4581492	T	C
C11	4581498	A	G
C11	4581504	ATGCTATGTT	A
C11	4581515	AGACAATCTATAAGAG	A
C11	4581591	T	C
C11	4581611	G	T
C11	4581630	C	T
C11	4581636	A	T
C11	4581654	C	G
C11	4581663	G	T
C11	4581686	T	C
C11	4581698	A	G
C11	4581699	A	G
C11	4581705	C	T
C11	4581712	ACCC	A
C11	4581717	CTT	C
C11	4581721	A	G
C11	4581735	ACGGAAGT	A
C11	4581751	CA	C
C11	4581753	A	T
C11	4581856	T	C
C11	4581867	A	G
C11	4581878	A	G
C11	4581880	A	G
C11	4581948	G	A,T
C11	4581966	C	T
C11	4581978	C	G
C11	4582055	T	C
C11	4582075	A	T
C11	4582077	T	A
C11	4582090	A	C
C11	4582091	A	T
C11	4582103	T	C
C11	4582120	G	T
C11	4582126	A	C
C11	4582130	C	T
C11	4582145	C	A
C11	4582167	C	T
C11	4582171	G	A
C11	4582173	T	C
C11	4582181	CA	C
C11	4582212	G	T
C11	4582231	C	T
C11	4582233	G	A
C11	4582289	C	T
C11	4582298	C	T
C11	4582301	A	G
C11	4582306	C	G
C11	4582325	A	C
C11	4582362	A	G
C11	4582415	GT	G
C11	4582418	T	C
C11	4582419	CTTTT	C
C11	4582450	A	C
C11	4582458	C	T
C11	4582464	G	A
C11	4582503	A	C
C11	4582533	C	T
C11	4582544	T	C
C11	4582553	T	C
C11	4582597	T	A
C11	4582615	A	G
C11	4582616	C	T
C11	4582627	T	A
C11	4582629	A	C
C11	4582694	G	A
C11	4582704	A	G
C11	4582711	G	A
C11	4582712	G	A
C11	4582718	C	A
C11	4582724	T	C
C11	4582727	A	C
C11	4582752	G	T
C11	4582770	G	A
C11	4582792	C	A
C11	4582822	C	T
C11	4582828	G	T
C11	4582836	A	C
C11	4582839	A	C
C11	4582840	T	C
C11	4582975	C	T
C11	4583049	A	G
C11	4583059	G	A
C11	4583067	GA	G
C11	4583069	T	G
C11	4583073	A	G
C11	4583100	T	C
C11	4583166	A	G
C11	4583238	G	T
C11	4583258	G	A
C11	4583278	T	C
C11	4583286	A	G
C11	4583295	G	A
C11	4583299	T	C
C11	4583350	C	G
C11	4583365	G	A
C11	4583371	G	T
C11	4583372	G	A
C11	4583399	A	G
C11	4583431	G	A
C11	4583450	TAACATTG	T
C11	4583517	A	G
C11	4583527	A	G
C11	4583572	A	G
C11	4583594	G	A
C11	4583600	G	A
C11	4583621	C	T,A
C11	4583623	C	G
C11	4583637	A	G
C11	4583648	A	G
C11	4583657	C	T
C11	4583684	C	T
C11	4583721	G	A
C11	4583760	C	T
C11	4583782	G	C
C11	4583795	A	G
C11	4583826	A	T
C11	4583856	C	T
C11	4583864	A	G
C11	4583873	T	C
C11	4583893	T	G
C11	4583951	T	TCTCATGGATATGA
C11	4584014	G	A
C11	4584023	G	A
C11	4584040	T	A
C11	4584065	A	T
C11	4584074	CTCTATCTT	C
C11	4584078	AT	N
C11	4584084	CATGATCTCTATATCCAT	C
C11	4584103	A	G
C11	4584128	A	T
C11	4584189	C	T
C11	4584201	G	A
C11	4584210	G	A
C11	4584225	A	C
C11	4584258	A	G
C11	4584264	GTT	G
C11	4584274	TTTA	T
C11	4584275	TTAAAA	TATAAAA,N
C11	4584299	A	C
C11	4584310	C	A
C11	4584431	T	A
C11	4584435	A	T
C11	4584441	T	G
C11	4584451	A	AT
C11	4584461	C	T
C11	4584469	G	C
C11	4584518	C	CT
C11	4584528	C	T
C11	4584538	G	A
C11	4584546	G	GA
C11	4584605	T	C
C11	4584620	TGACATGTTC	T
C11	4584634	ATTGTGTTCGTGTTGTATCCTATTTTTTGAC	A
C11	4584684	G	A
C11	4584741	G	A
C11	4584750	C	T
C11	4584768	T	G
C11	4584770	G	C
C11	4584772	T	C
C11	4584826	A	C
C11	4584852	G	A
C11	4584856	G	A
C11	4584867	C	T
C11	4584882	G	C,T
C11	4584920	C	G
C11	4584930	T	A
C11	4584955	G	A,T
C11	4584989	A	T
C11	4585001	CA	C
C11	4585016	T	A
C11	4585059	G	C
C11	4585083	A	G
C11	4585091	A	C
C11	4585114	C	A
C11	4585150	T	C
C11	4585151	G	A
C11	4585181	C	T
C11	4585188	AC	A
C11	4585195	C	A
C11	4585222	A	G
C11	4585259	C	T
C11	4585272	A	G
C11	4585577	G	A
C11	4585730	AT	A
C11	4585756	A	G
C11	4585803	C	T
C11	4585811	C	T
C11	4585871	C	G
C11	4585980	G	A
C11	4585989	C	T
C11	4586009	G	A,T
C11	4586051	C	T
C11	4586059	G	A
C11	4586064	T	C
C11	4586066	C	T
C11	4586097	C	T
C11	4586120	G	A
C11	4586173	TC	T
C11	4586184	T	A
C11	4586193	TA	T
C11	4586217	A	G
C11	4586219	C	T
C11	4586229	G	A
C11	4586239	A	G
C11	4586258	C	A
C11	4586275	C	T
C11	4586291	G	GA
C11	4586302	A	G
C11	4586325	C	G,T
C11	4586329	A	G
C11	4586361	C	T
C11	4586371	A	G
C11	4586410	TAAAA	T
C11	4586411	A	T
C11	4586418	AATGTATAATTGAGATACGATCACATTATATTATT	A
C11	4586421	GTATAATTGAGATACGATCACATTATATTATTT	N
C11	4586459	AAAATG	A
C11	4586478	T	G
C11	4586487	A	G
C11	4586506	C	A
C11	4586557	A	G
C11	4586618	A	C
C11	4586742	G	A
C11	4586747	C	CAATATCATTG
C11	4586787	A	T
C11	4586834	G	T
C11	4586885	C	A
C11	4586969	A	C
C11	4586971	C	T
C11	4586984	T	A
C11	4587011	T	A
C11	4587021	TA	T
C11	4587027	TA	T
C11	4587048	G	C
C11	4587076	TAGGCAGGGC	T
C11	4587099	G	A
C11	4587126	C	T
C11	4587149	G	A
C11	4587307	T	C
C11	4587436	C	G
C11	4587463	T	C
C11	4587520	A	G
C11	4587532	C	T
C11	4587590	G	A
C11	4587604	T	A
C11	4587623	A	G,T
C11	4589312	T	C
C11	4589329	C	T
C11	4589343	CA	C
C11	4592508	T	C
C11	4592571	T	C
C11	4592649	A	C
C11	4592746	G	C
C11	4592762	A	G
C11	4593105	T	C
C11	4593115	A	G
C11	4593161	G	A
C11	4593162	C	T,A
C11	4593175	A	C
C11	4593200	G	A
C11	4593230	A	T
C11	4593240	G	A
C11	4593242	T	C
C11	4593257	G	A
C11	4593258	G	A
C11	4593259	T	C
C11	4593264	C	A
C11	4593273	A	C
C11	4593300	T	A
C11	4593301	T	A
C11	4593314	C	T
C11	4593316	G	A,T
C11	4593334	A	T
C11	4593349	C	G
C11	4593386	T	C
C11	4593469	A	G
C11	4593485	G	C
C11	4593558	C	G,T
C11	4593585	A	G
C11	4593595	G	A
C11	4593603	C	T,A
C11	4593613	G	A
C11	4593617	T	C
C11	4593619	G	A
C11	4593652	T	A
C11	4593679	C	T
C11	4593682	T	G
C11	4593690	G	C
C11	4593691	C	G
C11	4593708	A	C
C11	4593723	A	T
C11	4593734	C	T
C11	4593840	A	G
C11	4594002	G	T
C11	4594050	T	A
C11	4594396	T	G
C11	4594425	T	C
C11	4594431	GA	G
C11	4594456	A	G
C11	4594460	T	C
C11	4594488	A	C
C11	4594579	A	G
C11	4594660	GAT	G
C11	4594687	C	T
C11	4594780	G	A
C11	4594931	A	G
C11	4595004	A	G
C11	4595062	G	A
C11	4595064	A	G
C11	4595104	A	G
C11	4595122	C	T
C11	4595125	C	T
C11	4595403	G	A
C11	4595444	T	C
C11	4595450	C	G
C11	4595506	T	C
C11	4595522	T	C
C11	4595749	A	G
C11	4595768	T	C,A
C11	4595773	G	A
C11	4595915	CTTT	C
C11	4595963	C	T
C11	4596100	A	G
C11	4596104	G	A
C11	4596130	A	C
C11	4596140	G	A
C11	4596155	A	G
C11	4596211	C	T
C11	4596308	T	C
C11	4596389	C	T
C11	4596413	C	T
C11	4596430	GTC	G
C11	4596462	A	T
C11	4596653	T	C
C11	4596752	G	T
C11	4596821	T	C
C11	4596830	A	G
C11	4596887	A	G
C11	4596891	C	A
C11	4596907	T	G
C11	4596924	G	A
C11	4596968	G	A
C11	4596972	C	T
C11	4596974	C	A
C11	4596975	G	A
C11	4596978	TC	T
C11	4596980	T	A
C11	4596981	GTT	G
C11	4596990	T	A
C11	4596991	T	A
C11	4596992	C	A
C11	4596995	T	A
C11	4596996	GCTA	G
C11	4597002	C	T
C11	4597003	A	ATGGGG
C11	4597010	G	T
C11	4597013	A	T
C11	4597018	AATG	A
C11	4597035	T	A,G
C11	4597039	G	GAA
C11	4597163	T	A
C11	4597202	A	G
C11	4597365	G	A
C11	4597377	G	C
C11	4597379	G	C
C11	4597413	T	G
C11	4597454	G	A
C11	4597526	A	G
C11	4597552	G	T
C11	4597565	C	T
C11	4597624	C	G
C11	4597742	C	G
C11	4597746	T	G
C11	4597893	T	TC
C11	4598088	T	C
C11	4598190	A	G
C11	4598191	C	CA
C11	4598197	T	C,A
C11	4598298	ATG	A
C11	4598478	G	A
C11	4598516	A	G
C11	4598578	G	C
C11	4598582	A	G,T
C11	4598707	G	A
C11	4598766	A	C
C11	4598802	C	G
C11	4598862	A	G
C11	4598969	T	C
C11	4599070	A	G
C11	4599130	T	G
C11	4599226	T	C
C11	4599310	G	A
C11	4599362	T	A
C11	4599712	C	T
C11	4599783	GGA	G
C11	4599784	GAAA	N
C11	4599865	T	C
C11	4600152	C	T
C11	4600171	A	AACATAACCACGTTAGGTAAATTTCTTAGATT
C11	4600340	T	C
C11	4600629	T	C
C11	4600700	C	T
C11	4600713	TC	T
C11	4600927	G	T
C11	4600931	A	G
C11	4601010	A	G
C11	4601106	G	C
C11	4601216	G	A
C11	4601217	G	T
C11	4601465	G	A
C11	4601574	C	T
C11	4601675	G	GAA
C11	4601682	A	G
C11	4601915	T	A
C11	4601987	G	GCTGCAATCAAT
C11	4601999	T	C
C11	4602046	AATAT	A
C11	4602171	G	A
C11	4602319	C	T
C11	4602538	C	A
C11	4602561	A	C
C11	4602750	C	T,G
C11	4602948	T	TA
C11	4603076	G	A
C11	4603303	C	T
C11	4603369	C	A
C11	4603644	T	C
C11	4603667	G	C
C11	4603672	A	C
C11	4603686	A	T
C11	4603706	A	G
C11	4603785	G	C,A
C11	4603817	CA	C
C11	4603958	G	A
C11	4604001	T	C
C11	4604209	T	G
C11	4604211	C	T
C11	4604445	C	T
C11	4604466	G	A
C11	4604494	T	C
C11	4604517	A	C
C11	4604778	G	A
C11	4604786	A	G
C11	4604798	G	A
C11	4604824	T	A
C11	4604843	TA	T
C11	4604895	A	G
C11	4604904	A	G
C11	4604929	A	G
C11	4604943	AT	A
C11	4605028	C	T
C11	4605048	T	A
C11	4605073	A	AAT
C11	4605103	A	C
C11	4605105	A	G
C11	4605152	T	C
C11	4605183	G	A
C11	4605191	C	T
C11	4605278	C	A
C11	4605329	A	G
C11	4605346	T	C
C11	4605378	A	T
C11	4605384	G	A
C11	4605385	A	C
C11	4605403	G	T
C11	4605426	G	A
C11	4605434	A	T
C11	4605436	G	C,A
C11	4605438	A	T
C11	4605465	G	A
C11	4605522	T	A
C11	4605603	C	T
C11	4605628	T	A
C11	4605646	A	G
C11	4605708	A	C
C11	4605853	C	T
C11	4605879	A	G
C11	4605885	C	CAAAAACAAAATATTGGTTTA
C11	4605957	A	G
C11	4605992	T	A
C11	4606037	G	C
C11	4606180	TAAAAAAA	T
C11	4606187	A	ATTT
C11	4606256	A	C
C11	4606352	G	T
C11	4606508	T	A
C11	4606766	T	G
C11	4606845	C	A
C11	4606864	A	G
C11	4606869	C	T
C11	4606926	A	T
C11	4606936	T	C
C11	4606981	C	T
C11	4607001	T	TTA
C11	4607007	AT	A
C11	4607031	GATTTATTT	G
C11	4607104	C	T
C11	4607260	A	ATT
C11	4607263	CAA	C
C11	4607270	C	G
C11	4607294	G	T
C11	4607325	T	C
C11	4607375	C	T
C11	4607424	C	T
C11	4607462	AT	A
C11	4607469	T	G
C11	4607608	G	T
C11	4607971	C	A
C11	4607981	T	G
C11	4608512	G	C
C11	4608532	A	G
C11	4608628	C	T
C11	4608677	C	T
C11	4608822	T	TA
C11	4608898	G	A
C11	4609315	T	A
C11	4609340	A	T
C11	4609377	A	ATTATAAT
C11	4609463	T	C
C11	4609482	T	C
C11	4609487	C	A
C11	4609531	C	T
C11	4609534	A	T
C11	4609543	G	A
C11	4609583	T	C
C11	4609635	A	G
C11	4609650	T	C
C11	4609685	A	G
C11	4609769	G	A
C11	4609793	C	T
C11	4609809	C	T
C11	4609833	A	G
C11	4609844	A	G
C11	4609862	AT	A
C11	4609869	T	C
C11	4609876	C	T
C11	4609891	T	G
C11	4609902	G	A
C11	4609909	T	C
C11	4610027	A	AAGTGCTAATTTTTT
C11	4610056	C	T,A
C11	4610183	A	C
C11	4610212	C	T
C11	4610218	T	C,A
C11	4610273	TAAAA	T
C11	4610279	A	ATTTT
C11	4610326	C	T
C11	4610419	C	A
C11	4610423	G	T
C11	4610728	A	C
C11	4610879	C	A
C11	4610894	C	T
C11	4610928	A	T
C11	4610929	T	A
C11	4611046	G	GGA
C11	4611047	T	TTATACATTATGC
C11	4611059	A	G
C11	4612600	T	C
C11	4612661	T	C
C11	4612741	T	C
C11	4612799	T	C
C11	4612885	C	G
C11	4612887	G	A
C11	4612912	C	T
C11	4612922	A	C
C11	4612956	T	C
C11	4612983	C	T
C11	4613069	TC	T
C11	4613073	G	GT
C11	4613125	GA	G
C11	4613142	A	G
C11	4613173	T	G
C11	4613196	G	C
C11	4613616	A	G
C11	4613621	C	T
C11	4613640	C	G
C11	4613662	GT	G
C11	4613692	G	A
C11	4613703	TGC	T
C11	4613717	T	G
C11	4613814	C	T
C11	4613817	A	G
C11	4613963	T	A,C
C11	4614257	G	A
C11	4614288	AC	A
C11	4614399	T	G,A
C11	4614714	C	G
C11	4614810	G	C
C11	4614822	G	A
C11	4614844	A	G
C11	4615077	A	G
C11	4615153	G	A
C11	4615581	T	C
C11	4615682	GT	G
C11	4615826	T	C
C11	4615846	C	G
C11	4615850	T	C
C11	4615859	T	C
C11	4615862	ATT	A
C11	4615878	C	A
C11	4615881	TATTA	T
C11	4616010	T	C,A
C11	4616108	A	G
C11	4616165	G	A
C11	4616219	G	A
C11	4616221	T	C
C11	4616451	G	A
C11	4616463	T	A
C11	4616696	A	T
C11	4616705	T	TA
C11	4616740	A	T
C11	4616743	TA	T
C11	4616787	T	A
C11	4616814	A	G
C11	4616909	A	AAG
C11	4617153	C	A
C11	4617336	C	A,G
C11	4617636	A	G
C11	4617858	T	C
C11	4617879	T	C
C11	4618074	A	G
C11	4618272	T	C
C11	4618314	G	A
C11	4618407	C	T
C11	4618422	G	C
C11	4619370	C	T
C11	4619403	A	G
C11	4619417	A	G
C11	4619466	A	G
C11	4619482	C	A
C11	4619551	A	T
C11	4619844	C	A
C11	4619953	T	C
C11	4620003	G	A
C11	4620018	A	G
C11	4620330	T	C
C11	4620394	C	G,T
C11	4620403	T	C
C11	4620414	A	AT
C11	4620563	T	C
C11	4620643	T	TC
C11	4620717	G	A
C11	4620854	G	T
C11	4620904	A	G
C11	4621059	T	C
C11	4621115	C	T
C11	4621119	C	A
C11	4621127	C	T
C11	4621134	A	G
C11	4621136	A	T
C11	4621145	ATAACTTAATTT	A
C11	4621307	C	A
C11	4621323	C	T
C11	4621337	A	G
C11	4621373	G	A,T
C11	4621456	G	A
C11	4621475	A	C
C11	4621504	GATAT	G
C11	4621620	T	C
C11	4621745	T	A
C11	4621789	T	TA
C11	4621792	G	GAACAT
C11	4621817	A	G
C11	4621982	T	C
C11	4622030	C	T
C11	4622118	G	GA
C11	4622264	C	G
C11	4622506	T	A
C11	4622539	A	T
C11	4622544	GGTAAA	G
C11	4622551	TACAGAATTCAACAATTTCTATCTTATGCTTTATCAGATTTAAATAGTTTCAAAATTGAAAAAAATAAAAG	T
C11	4622641	C	A
C11	4622654	G	C
C11	4622742	A	AT
C11	4622745	G	T
C11	4622747	C	A
C11	4622759	A	T
C11	4622775	C	T
C11	4622788	G	T
C11	4622823	G	A
C11	4622844	G	A
C11	4622935	A	G,T
C11	4622956	AG	A
C11	4622957	GA	N
C11	4622958	A	T
C11	4622966	A	G
C11	4622969	T	G
C11	4622980	C	T
C11	4623021	G	GA
C11	4623022	G	GAGA
C11	4623049	C	T
C11	4623106	A	T
C11	4623224	G	A
C11	4623328	C	T
C11	4623354	T	C
C11	4623378	G	A
C11	4623416	A	G
C11	4623524	G	C
C11	4623614	A	G
C11	4623707	A	ACGT
C11	4623718	C	A
C11	4623803	G	T
C11	4623835	A	G
C11	4623926	G	A
C11	4623971	T	A
C11	4624024	T	C
C11	4624057	T	C
C11	4624078	T	C
C11	4624093	A	G
C11	4624128	A	G
C11	4624279	T	C
C11	4624343	G	A
C11	4624377	G	T
C11	4624400	T	C
C11	4624424	ATTTTT	A
C11	4624429	T	TAAAAA
C11	4624460	G	C
C11	4624511	G	A
C11	4624541	C	T
C11	4624548	C	T
C11	4624585	C	G
C11	4624587	T	C
C11	4624610	A	C
C11	4624617	T	TA
C11	4624677	T	C
C11	4624727	C	G
C11	4624885	C	T
C11	4624892	C	T
C11	4624918	A	G
C11	4624963	G	T,C
C11	4624964	C	T,A
C11	4624974	GTA	G
C11	4625000	G	A
C11	4625033	C	CT
C11	4625090	G	A
C11	4625304	T	TC
C11	4625305	G	T
C11	4625382	A	C
C11	4625488	T	A
C11	4625566	A	G
C11	4625603	C	A
C11	4625660	G	A
C11	4625854	T	C
C11	4625895	A	T
C11	4626157	G	T
C11	4626163	C	G
C11	4626222	T	TA
C11	4626250	T	C
C11	4626544	G	A
C11	4626594	T	G
C11	4626625	T	C
C11	4626629	A	AACTC
C11	4626654	T	C
C11	4626662	A	G
C11	4626694	C	G
C11	4626704	A	T
C11	4626768	G	GT
C11	4626844	AT	A
C11	4626860	C	A
C11	4626960	AT	A
C11	4627028	G	A
C11	4627131	T	G
C11	4627158	A	C
C11	4627165	AG	A
C11	4627169	T	A
C11	4627343	T	A
C11	4627422	CAAGAAAGAAAA	C
C11	4627471	C	A
C11	4627582	A	T
C11	4627797	A	C
C11	4627969	A	G
C11	4628031	A	T
C11	4628060	G	A
C11	4628153	A	G
C11	4628203	G	C
C11	4628519	C	A
C11	4628927	C	G
C11	4629258	G	A
C11	4629427	G	GCATTAGC
C11	4629468	A	ATAAGCCATCTTC
C11	4629528	TAAA	T
C11	4629538	A	T
C11	4629710	T	G
C11	4630201	A	AC
C11	4630247	T	C
C11	4630251	G	C,A
C11	4630448	C	G
C11	4630461	A	G
C11	4630463	A	C
C11	4630472	A	G
C11	4630481	G	A
C11	4630497	T	C
C11	4630499	T	A
C11	4630522	G	A
C11	4630743	TAAAAAA	T
C11	4630788	GA	G
C11	4630811	C	T
C11	4630816	A	G
C11	4630901	A	G
C11	4630909	G	A
C11	4630928	C	T
C11	4630970	C	T
C11	4631014	G	A
C11	4631050	G	A
C11	4631130	C	T
C11	4631910	ATT	A
C11	4631995	A	G
C11	4632018	T	C
C11	4632240	G	A
C11	4632548	T	TGATATTGG
C11	4632569	C	T
C11	4632813	GT	G
C11	4632962	G	A
C11	4632966	C	G
C11	4632975	T	A
C11	4633213	G	A
C11	4633376	C	T
C11	4633678	A	C
C11	4633830	G	A
C11	4633962	A	C
C11	4634039	T	G,A
C11	4634086	T	C
C11	4634299	T	C
C11	4634309	A	C
C11	4634337	GAA	G
C11	4634339	A	ATTCCT
C11	4634678	GT	G
C11	4634680	T	A
C11	4634818	A	T
C11	4634837	G	A
C11	4635095	T	C
C11	4635329	G	T
C11	4635486	A	G
C11	4635539	G	A
C11	4635651	A	T
C11	4635929	A	G
C11	4635938	A	G
C11	4635978	A	G
C11	4635997	C	CAA
C11	4636088	G	A
C11	4636163	T	C
C11	4636288	C	CGA
C11	4636434	TA	T
C11	4636603	T	G
C11	4636906	A	G
C11	4636951	G	A
C11	4637696	A	C
C11	4638137	G	A
C11	4639320	C	CAT
C11	4639465	A	C
C11	4640480	C	T
C11	4640648	A	C
C11	4640652	C	G
C11	4640927	GATAAAGCACCTAAACATATTATCGATTAAGTTCTTTATTTCTCTTCTGGACTCTGGAGTACAGTATTAGAATGTGATTGGAGGCCCAACAACTAAAATACAGGTTTA	G
C11	4641320	A	G
C11	4641536	A	G
C11	4641895	A	G
C11	4641990	G	A
C11	4642047	T	G
C11	4642225	A	G
C11	4642381	C	T
C11	4642382	C	T
C11	4642600	G	C
C11	4642858	T	A
C11	4643090	A	G
C11	4643344	A	G
C11	4643370	T	TG
C11	4643558	T	A
C11	4643682	C	T
C11	4643751	C	T
C11	4643902	G	A
C11	4643929	G	A
C11	4644126	C	T
C11	4644405	A	C
C11	4644406	A	T
C11	4644418	C	T
C11	4644431	TA	T
C11	4644443	A	T
C11	4644660	A	G
C11	4644747	A	G,T
C11	4644896	TA	T
C11	4644960	C	A
C11	4645146	TTATA	T
C11	4645578	AATATAT	A
C11	4645674	A	T
C11	4645890	T	C
C11	4645900	T	C
C11	4645901	A	G
C11	4645907	C	T
C11	4645931	T	G
C11	4645950	T	C
C11	4646298	A	G
C11	4646413	A	C
C11	4646444	A	G
C11	4646494	A	T
C11	4646547	C	A
C11	4646692	G	GA
C11	4646884	G	T
C11	4646957	C	G
C11	4647191	C	G,A
C11	4647855	T	C
C11	4648585	A	G
C11	4648679	T	G
C11	4649117	A	G,T
C11	4649325	A	G
C11	4649336	G	A
C11	4650198	T	C
C11	4650203	G	A
C11	4650254	G	A
C11	4650653	G	A
C11	4650726	G	GCAAA
C11	4650762	C	CAACAGATCAGG
C11	4651075	A	G
C11	4651417	T	C
C11	4651491	G	A
C11	4651495	A	G
C11	4651526	T	A
C11	4651553	A	C,T
C11	4651560	T	TC
C11	4651855	GCAT	G
C11	4651931	T	C
C11	4652207	G	T
C11	4652220	T	C
C11	4652276	TCTCTCC	T
C11	4652544	CAA	C
C11	4652576	A	C
C11	4652995	T	C
C11	4653022	G	A
C11	4653062	C	G
C11	4653120	C	T
C11	4653183	A	G
C11	4653362	T	A
C11	4653367	T	TG
C11	4653374	T	TTTTTTG
C11	4653451	G	A
C11	4653537	G	A
C11	4653541	T	C
C11	4653680	A	AAAAAAATATG
C11	4653717	C	T
C11	4653809	A	C
C11	4653874	T	C
C11	4653904	C	T
C11	4653921	G	A
C11	4653950	C	T
C11	4653983	A	G
C11	4654000	G	T
C11	4654062	T	C
C11	4654088	TA	T
C11	4654261	A	T
C11	4654327	A	AATTTTATTTTATTTT
C11	4654419	G	T
C11	4654540	A	AT
C11	4654556	T	C
C11	4654624	G	GT
C11	4654649	G	T
C11	4654797	A	G
C11	4654805	A	G
C11	4654941	G	A
C11	4654942	A	G
C11	4654948	A	G
C11	4654949	G	A
C11	4654955	A	G
C11	4654989	T	C
C11	4655002	A	G
C11	4655011	T	C
C11	4655056	G	A
C11	4655307	GGGGGGA	G
C11	4655308	GGGGGA	G
C11	4655588	C	T
C11	4655741	T	A
C11	4655912	G	C
C11	4655940	T	A
C11	4656126	A	G
C11	4656258	C	T
[truncated: 2,740 more rows]
