# Supplementary material for: A SNP Mutation of SiCRC Regulates Seed Number Per Capsule and Capsule Length of cs1 Mutant in Sesame
Source: Int J Mol Sci. 2019 Aug 20;20(16):4056. doi: 10.3390/ijms20164056 (PMC6720709; doi:10.3390/ijms20164056)
Supplement: Supplementary file 1 [file ijms-20-04056-s001.zip › ijms-543758 sp revised 8.12 original/Supplemental folder/Table S6.xlsx]

## Sheet: Sheet1
Table S6. Information of candidate variants screened using genome resequencing data of 620 sesame germplasm accessions
Variant name	Chrosome position	Genome position	P value
C11_4736594	Chr. 6	4736594	2.29e-20
C11_4747318	Chr. 6	4747318	5.07e-30
C11_4748129	Chr. 6	4748129	0.00309
C11_4536092	Chr. 6	4536092	5.54e-16
C11_4537413	Chr. 6	4537413	2.38e-19
C11_4537416	Chr. 6	4537416	2.38e-19
C11_4537603	Chr. 6	4537603	4.7e-22
C11_4537886	Chr. 6	4537886	1.75e-15
C11_4537908	Chr. 6	4537908	8.61e-15
C11_4541924	Chr. 6	4541924	6.04e-16
C11_4541927	Chr. 6	4541927	1.67e-17
C11_4541948	Chr. 6	4541948	8.22e-18
C11_4542666	Chr. 6	4542666	5.99e-18
C11_4550038	Chr. 6	4550038	6.64e-19
C11_4550122	Chr. 6	4550122	5.52e-21
C11_4574892	Chr. 6	4574892	6.5e-12
C11_4574993	Chr. 6	4574993	2.38e-21
C11_4575008	Chr. 6	4575008	5.59e-27
C11_4576048	Chr. 6	4576048	4.57e-27
C11_4576951	Chr. 6	4576951	1.08e-23
C11_4578617	Chr. 6	4578617	1.79e-25
C11_4585618	Chr. 6	4585618	6.43e-22
C11_4588998	Chr. 6	4588998	1.02e-20
C11_4589022	Chr. 6	4589022	1.08e-20
C11_4589027	Chr. 6	4589027	1.08e-20
C11_4589060	Chr. 6	4589060	5.19e-21
C11_4589085	Chr. 6	4589085	7.13e-18
C11_4589471	Chr. 6	4589471	1.18e-19
C11_4589477	Chr. 6	4589477	3.47e-19
C11_4593726	Chr. 6	4593726	1.58e-27
C11_4593911	Chr. 6	4593911	7.71e-19
C11_4594111	Chr. 6	4594111	2.01e-25
C11_4594114	Chr. 6	4594114	2.01e-25
C11_4594187	Chr. 6	4594187	4.46e-21
C11_4597014	Chr. 6	4597014	4.04e-21
C11_4599437	Chr. 6	4599437	7.29e-21
C11_4602352	Chr. 6	4602352	8.14e-29
C11_4606248	Chr. 6	4606248	1.5e-13
C11_4613555	Chr. 6	4613555	1.03e-19
C11_4621266	Chr. 6	4621266	2.38e-10
C11_4630568	Chr. 6	4630568	7.19e-24
C11_4630761	Chr. 6	4630761	7.22e-18
C11_4631518	Chr. 6	4631518	1.1e-23
C11_4632550	Chr. 6	4632550	2.16e-23
C11_4632615	Chr. 6	4632615	1.67e-17
C11_4634690	Chr. 6	4634690	1.35e-24
C11_4645730	Chr. 6	4645730	4.21e-27
C11_4645753	Chr. 6	4645753	1.61e-21
C11_4645830	Chr. 6	4645830	1.47e-22
C11_4645833	Chr. 6	4645833	3.97e-21
C11_4645842	Chr. 6	4645842	1.47e-22
C11_4651969	Chr. 6	4651969	1.63e-24
C11_4652309	Chr. 6	4652309	6.56e-19
C11_4652931	Chr. 6	4652931	2.89e-19
C11_4652952	Chr. 6	4652952	2.22e-21
C11_4652961	Chr. 6	4652961	6.53e-23
C11_4652997	Chr. 6	4652997	8.13e-26
C11_4653564	Chr. 6	4653564	6.77e-19
C11_4661443	Chr. 6	4661443	5.6e-20
C11_4661712	Chr. 6	4661712	1.65e-20
C11_4661749	Chr. 6	4661749	1.42e-23
C11_4661781	Chr. 6	4661781	3.72e-24
C11_4661807	Chr. 6	4661807	2.78e-25
C11_4661851	Chr. 6	4661851	9.82e-20
C11_4661853	Chr. 6	4661853	9.82e-20
C11_4665179	Chr. 6	4665179	2.04e-14
C11_4665187	Chr. 6	4665187	2.04e-14
C11_4665188	Chr. 6	4665188	2.04e-14
C11_4665190	Chr. 6	4665190	2.04e-14
C11_4665197	Chr. 6	4665197	7.47e-15
C11_4665292	Chr. 6	4665292	4.77e-20
C11_4665320	Chr. 6	4665320	5.56e-18
C11_4665328	Chr. 6	4665328	5.56e-18
C11_4665335	Chr. 6	4665335	4.81e-18
C11_4665354	Chr. 6	4665354	3.02e-19
C11_4665627	Chr. 6	4665627	1.7e-21
C11_4665629	Chr. 6	4665629	1.7e-21
C11_4665634	Chr. 6	4665634	1.7e-21
C11_4673128	Chr. 6	4673128	8.42e-17
C11_4676396	Chr. 6	4676396	3.38e-20
C11_4677344	Chr. 6	4677344	6.56e-30
C11_4677365	Chr. 6	4677365	2.07e-25
C11_4677601	Chr. 6	4677601	3.71e-21
C11_4678154	Chr. 6	4678154	3.65e-25
C11_4678165	Chr. 6	4678165	5.03e-20
C11_4678171	Chr. 6	4678171	1.75e-19
C11_4678172	Chr. 6	4678172	1.75e-19
C11_4678185	Chr. 6	4678185	6.16e-19
C11_4678211	Chr. 6	4678211	1.28e-21
C11_4678215	Chr. 6	4678215	1.28e-21
C11_4678369	Chr. 6	4678369	6.47e-20
C11_4678370	Chr. 6	4678370	5.65e-21
C11_4678987	Chr. 6	4678987	6.42e-26
C11_4678988	Chr. 6	4678988	1.5e-24
C11_4680332	Chr. 6	4680332	5.43e-51
C11_4680354	Chr. 6	4680354	8.83e-34
C11_4680376	Chr. 6	4680376	8.6e-26
C11_4680378	Chr. 6	4680378	3.75e-26
C11_4680386	Chr. 6	4680386	5.85e-25
C11_4683118	Chr. 6	4683118	2.1e-22
C11_4683120	Chr. 6	4683120	3.11e-21
C11_4683122	Chr. 6	4683122	3.11e-21
C11_4683124	Chr. 6	4683124	5.14e-21
C11_4685585	Chr. 6	4685585	4.52e-30
C11_4685719	Chr. 6	4685719	6.67e-21
C11_4686015	Chr. 6	4686015	3.46e-17
C11_4686617	Chr. 6	4686617	2.06e-15
C11_4686781	Chr. 6	4686781	7.11e-22
C11_4687236	Chr. 6	4687236	3.48e-19
C11_4687683	Chr. 6	4687683	2.31e-16
C11_4690142	Chr. 6	4690142	1.18e-20
C11_4704757	Chr. 6	4704757	4.83e-20
C11_4706027	Chr. 6	4706027	2.26e-20
C11_4707261	Chr. 6	4707261	5.18e-27
C11_4707914	Chr. 6	4707914	1.45e-29
C11_4708436	Chr. 6	4708436	5.97e-27
C11_4709687	Chr. 6	4709687	8.85e-24
C11_4709712	Chr. 6	4709712	3.38e-23
C11_4709737	Chr. 6	4709737	4.05e-21
C11_4709808	Chr. 6	4709808	9.3e-28
C11_4709819	Chr. 6	4709819	1.57e-26
C11_4709827	Chr. 6	4709827	1.55e-26
C11_4709838	Chr. 6	4709838	1.14e-28
C11_4709948	Chr. 6	4709948	1.33e-12
C11_4712171	Chr. 6	4712171	1.65e-20
C11_4712227	Chr. 6	4712227	1.31e-19
C11_4712348	Chr. 6	4712348	6.44e-23
C11_4712354	Chr. 6	4712354	6.75e-25
C11_4712359	Chr. 6	4712359	7.76e-26
C11_4712372	Chr. 6	4712372	7.76e-26
C11_4712389	Chr. 6	4712389	2.73e-25
C11_4712395	Chr. 6	4712395	9.71e-25
C11_4712414	Chr. 6	4712414	3.51e-24
C11_4712418	Chr. 6	4712418	1.6e-24
C11_4712668	Chr. 6	4712668	2.79e-20
C11_4712683	Chr. 6	4712683	5e-24
C11_4713130	Chr. 6	4713130	4.28e-17
C11_4716893	Chr. 6	4716893	2.52e-24
C11_4717298	Chr. 6	4717298	5.76e-11
C11_4718289	Chr. 6	4718289	1.76e-28
C11_4718635	Chr. 6	4718635	5.87e-25
C11_4719107	Chr. 6	4719107	1.35e-16
C11_4719488	Chr. 6	4719488	4.08e-24
C11_4719881	Chr. 6	4719881	1.14e-33
C11_4720181	Chr. 6	4720181	6.07e-18
C11_4724380	Chr. 6	4724380	2.51e-18
C11_4725814	Chr. 6	4725814	9.56e-22
C11_4725998	Chr. 6	4725998	2.66e-14
C11_4726017	Chr. 6	4726017	3.68e-22
C11_4727006	Chr. 6	4727006	2.19e-16
C11_4727140	Chr. 6	4727140	6.2e-25
C11_4727176	Chr. 6	4727176	1.51e-14
C11_4727380	Chr. 6	4727380	1.81e-26
C11_4733946	Chr. 6	4733946	2.78e-18
C11_4879902	Chr. 6	4879902	0.000942
C11_4879971	Chr. 6	4879971	1.56e-10
