# Supplementary material for: A SNP Mutation of SiCRC Regulates Seed Number Per Capsule and Capsule Length of cs1 Mutant in Sesame
Source: Int J Mol Sci. 2019 Aug 20;20(16):4056. doi: 10.3390/ijms20164056 (PMC6720709; doi:10.3390/ijms20164056)
Supplement: Supplementary file 1 [file ijms-20-04056-s001.zip › ijms-543758 sp revised 8.12 original/Supplemental folder/Table S7.xlsx]

## Sheet: Sheet1
Table S7. Information of the 3 candidate variants for cs1 mutant trait in sesame
Variant name	Position	Variation type
		Sequence in WT genotype	Sequence in MT genotype	Located gene	Variant position
C11_4736594	4736594	AAT	A	—	intergenic
C11_4747318	4747318	G	T	C11.354	splice_acceptor
C11_4748129	4748129	A	AAT	—	intergenic
