# Supplementary material for: A SNP Mutation of SiCRC Regulates Seed Number Per Capsule and Capsule Length of cs1 Mutant in Sesame
Source: Int J Mol Sci. 2019 Aug 20;20(16):4056. doi: 10.3390/ijms20164056 (PMC6720709; doi:10.3390/ijms20164056)
Supplement: Supplementary file 1 [file ijms-20-04056-s001.zip › ijms-543758 sp revised 8.12 original/Supplemental folder/Table S8.xlsx]

## Sheet: Sheet1
Table S8. The information of the SicsSNP marker
Name	Primer sequence (5'-3')	Tm (°C)	Amplicon size (bp)	Mutation site
				Yuzhi11	cs1
SicsSNP-F	ACGAGCAGTTCAGATCTTCTATTAC	56.6		G	T
SicsSNP-1R	TGATTATTTTCGAATTCTTGGATAG	57.6	153
SicsSNP-2R	TGATTTGATTATTTTCGAATTCTTGGATAT	59.4	158
