# Supplementary material for: A SNP Mutation of SiCRC Regulates Seed Number Per Capsule and Capsule Length of cs1 Mutant in Sesame
Source: Int J Mol Sci. 2019 Aug 20;20(16):4056. doi: 10.3390/ijms20164056 (PMC6720709; doi:10.3390/ijms20164056)
Supplement: Supplementary file 1 [file ijms-20-04056-s001.zip › ijms-543758 sp revised 8.12 original/Supplemental folder/Table S9.xlsx]

## Sheet: Sheet1
Table S9. The information of the CDs and qRT-PCR marker
Name		Primer sequence (5'-3')	Tm (°C)	Amplicon size (bp)
CDs	CDs-CS1_F	CATGGATTTGGCTCAATCATCT	59.2	585bp
	CDs-CS1_R	GCAAAAAGTGCCTCCAGATTTA	59.2
qRT-PCR	qRT-CS1-F	AGCACTGTTCTTGCGGTTGG	61	114bp
	qRT-CS1-R	AGGTTGAATAGGAGGCTTGGC	60.2
